# Supplementary material for: On the rules of life and Kleiber's law: the macroscopic relationship between materials and energy
Source: Heliyon. 2022 Jun 6;8(6):e09647. doi: 10.1016/j.heliyon.2022.e09647 (PMC9193873; doi:10.1016/j.heliyon.2022.e09647)
Supplement: GeneralCode [file mmc1.zip]

Archive with 1 entries (1 files):
- hly_00009647_GeneralCode_mmc1.Rmd
