# Supplementary material for: On the rules of life and Kleiber's law: the macroscopic relationship between materials and energy
Source: Heliyon. 2022 Jun 6;8(6):e09647. doi: 10.1016/j.heliyon.2022.e09647 (PMC9193873; doi:10.1016/j.heliyon.2022.e09647)
Supplement: GeneralCode [file mmc1.zip › hly_00009647_GeneralCode_mmc1.Rmd]

---
title: "On the rules of life and Kleiber's Law: the macroscopic relationship between materials and energy"
author: "Benjamin Leiva"
date: "March 31st, 2022"
output: html_document
---

```{r setup, include=FALSE}
knitr::opts_chunk$set(echo = TRUE)

library(smatr)
library(readxl)
library(tidyverse)
library(datawizard)
library(ggpubr)
library(gridExtra)
library(writexl)

```

## Data preparation

```{r Prepare data}

original <- read_excel("Data.xlsx")

original$Type <- factor(original$Type, levels = c("World", "USA", "Japan", "Mammals", "Birds", "Reptiles", "Fish", "Amphibians", "Aquatic inv.", "Protozoa", "Prokaryotes"))

data1 <- original %>%
  filter(!(Year < 1980 & Type != "World" & Type != "Bio"))  %>%
  filter(Type == "World")

data2 <- original %>%
  filter(!(Year < 1980 & Type != "World" & Type != "Bio"))  %>%
  filter(Type == "USA")

data3 <- original %>%
  filter(!(Year < 1980 & Type != "World" & Type != "Bio"))  %>%
  filter(Type == "Japan")

data4 <- original %>%
  filter(!(Year < 1980 & Type != "World" & Class != "Bio"))  %>%
  filter(Class == "Bio")

data5 <- original %>%
  filter(!(Year < 1980 & Type != "World" & Class != "Bio"))

data6 <- original %>%
  filter(!(Year < 1980 & Type != "World" & Class != "Bio"))
data6$n <- 1:2539
x <- demean(data61, select = c("lTP", "lTM"), group = "Type")
x$n <- 1:2539
data6 <- merge(data6,x, by = "n")

data7 <- original %>%
  filter(!(Year < 1980 & Type != "World" & Type != "Bio")) %>%
  filter(Type != "Bio")

```

## Regressions

```{r World}
sma(lTP~lTM, data1, method="OLS", Type=c("elevation","shift"), 
   alpha=0.05, slope.test=NA, elev.test=NA, 
   multcomp=FALSE, multcompmethod="default",
	 robust=F)

sma(lTP~lTM, data1, method="MA", Type=c("elevation","shift"), 
   alpha=0.05, slope.test=NA, elev.test=NA, 
   multcomp=FALSE, multcompmethod="default",
	 robust=F)

sma(lTP~lTM, data1, method="SMA", Type=c("elevation","shift"), 
   alpha=0.05, slope.test=NA, elev.test=NA, 
   multcomp=FALSE, multcompmethod="default",
	 robust=F)
```

```{r USA}
sma(lTP~lTM, data2, method="OLS", Type=c("elevation","shift"), 
   alpha=0.05, slope.test=NA, elev.test=NA, 
   multcomp=FALSE, multcompmethod="default",
	 robust=F)

sma(lTP~lTM, data2, method="MA", Type=c("elevation","shift"), 
   alpha=0.05, slope.test=NA, elev.test=NA, 
   multcomp=FALSE, multcompmethod="default",
	 robust=F)

sma(lTP~lTM, data2, method="SMA", Type=c("elevation","shift"), 
   alpha=0.05, slope.test=NA, elev.test=NA, 
   multcomp=FALSE, multcompmethod="default",
	 robust=F)
```

```{r Japan}
sma(lTP~lTM, data3, method="OLS", Type=c("elevation","shift"), 
   alpha=0.05, slope.test=NA, elev.test=NA, 
   multcomp=FALSE, multcompmethod="default",
	 robust=F)

sma(lTP~lTM, data3, method="MA", Type=c("elevation","shift"), 
   alpha=0.05, slope.test=NA, elev.test=NA, 
   multcomp=FALSE, multcompmethod="default",
	 robust=F)

sma(lTP~lTM, data3, method="SMA", Type=c("elevation","shift"), 
   alpha=0.05, slope.test=NA, elev.test=NA, 
   multcomp=FALSE, multcompmethod="default",
	 robust=F)

```

```{r Bio}
sma(lTP~lTM, data4, method="OLS", Type=c("elevation","shift"), 
   alpha=0.05, slope.test=NA, elev.test=NA, 
   multcomp=FALSE, multcompmethod="default",
	 robust=F)

sma(lTP~lTM, data4, method="MA", Type=c("elevation","shift"), 
   alpha=0.05, slope.test=NA, elev.test=NA, 
   multcomp=FALSE, multcompmethod="default",
	 robust=F)

sma(lTP~lTM, data4, method="SMA", Type=c("elevation","shift"), 
   alpha=0.05, slope.test=NA, elev.test=NA, 
   multcomp=FALSE, multcompmethod="default",
	 robust=F)
```

```{r All together}
sma(lTP~lTM, data5, method="OLS", Type=c("elevation","shift"), 
   alpha=0.05, slope.test=NA, elev.test=NA, 
   multcomp=FALSE, multcompmethod="default",
	 robust=F)

sma(lTP~lTM, data5, method="MA", Type=c("elevation","shift"), 
   alpha=0.05, slope.test=NA, elev.test=NA, 
   multcomp=FALSE, multcompmethod="default",
	 robust=F)

sma(lTP~lTM, data5, method="SMA", Type=c("elevation","shift"), 
   alpha=0.05, slope.test=NA, elev.test=NA, 
   multcomp=FALSE, multcompmethod="default",
	 robust=F)
```

```{r All together demeaned}
sma(lTP_within~lTM_within, data6, method="OLS", Type=c("elevation","shift"), 
   alpha=0.05, slope.test=NA, elev.test=NA, 
   multcomp=FALSE, multcompmethod="default",
	 robust=F)

sma(lTP_within~lTM_within, data6, method="MA", Type=c("elevation","shift"), 
   alpha=0.05, slope.test=NA, elev.test=NA, 
   multcomp=FALSE, multcompmethod="default",
	 robust=F)

sma(lTP_within~lTM_within, data6, method="SMA", Type=c("elevation","shift"), 
   alpha=0.05, slope.test=NA, elev.test=NA, 
   multcomp=FALSE, multcompmethod="default",
	 robust=F)
```

## Graphs

```{r Panel A}
data7 %>%
  ggplot(aes(x = lTM, y = lTP, color = Type)) +
    geom_point(alpha = 1, size = 1) +
    scale_color_manual(values=c("#0000FF", "#FF0000", "#000000")) +
    geom_smooth(aes(group=Type), formula = y ~ x, method = "lm", se = FALSE, color = "black", size=0.5, linetype = "dashed") +
    labs(x = "log of mass (g)",
         y = "log of power (W)") +
    theme_bw() +
  theme(legend.position = "none") -> A
A
```

```{r Panel B}

data5 %>%
  ggplot(aes(x = lTM, y = lTP)) +
    geom_point(size = 1, alpha = 1, aes(color = Type)) +
    scale_color_manual(values=c("#000000", "#FF0000", "#0000FF", "#f8b4cd", "#b13825", "#c41cac", "#df4591", "#2EFF2E", "#8455d3", "#8AFF8A", "#00FF00")) +
    geom_smooth(formula = y ~ x, method = "lm", se = FALSE, color = "black", size=0.5, linetype = "dashed") +
    labs(x = "log of mass (g)",
         y = "log of power (W)") +
    theme_bw() +
  theme(legend.title = element_blank()) -> B1
B1

```

```{r Panel C}

data6 %>%
  ggplot(aes(x = lTM_within, y = lTP_within)) +
    geom_point(alpha = 0.9, size = 1, aes(color = Type)) +
    scale_color_manual(values=c("#000000", "#FF0000", "#0000FF", "#f8b4cd", "#b13825", "#c41cac", "#df4591", "#2EFF2E", "#8455d3", "#8AFF8A", "#00FF00")) +
    geom_smooth(formula = y ~ x, method = "lm", se = FALSE, color = "black", size=0.5) +
    labs(x = "Centered log of mass (g)",
         y = "Centered log of power (W)") +
    scale_x_continuous(breaks = seq(-10, 10, 5),
                       labels = seq(-10, 10, 5)) +
    scale_y_continuous(breaks = seq(-10, 10, 5),
                       labels = seq(-10, 10, 5)) +
    theme_bw()+
  theme(legend.position = "none") -> C1
C1

```

```{r Combine panels}

get_legend<-function(myggplot){
  tmp <- ggplot_gtable(ggplot_build(myggplot))
  leg <- which(sapply(tmp$grobs, function(x) x$name) == "guide-box")
  legend <- tmp$grobs[[leg]]
  return(legend)
}

legend <- get_legend(B1)
B1 <- B1 + theme(legend.position="none")

ggarrange(A, B1, C1, 
          labels = c("A", "B", "C"),
          ncol = 3, nrow = 1,
          common.legend = TRUE, legend = "right", legend.grob = legend)

ggsave("Fig2.png", height = 10, units = c("cm"))

```

```{r Appendix A}

data5 %>%
  ggplot(aes(x = lTM, y = lTP)) +
    geom_point(size = 1, alpha = 1, aes(color = Type)) +
    scale_color_manual(values=c("#000000", "#FF0000", "#0000FF", "#f8b4cd", "#b13825", "#c41cac", "#df4591", "#2EFF2E", "#8455d3", "#8AFF8A", "#00FF00")) +
    geom_smooth(aes(group=Type), formula = y ~ x, method = "lm", se = FALSE, color = "black", size=0.5, linetype = "dashed") +
    labs(x = "log of mass (g)",
         y = "log of power (W)") +
    theme_bw() +
  theme(legend.title = element_blank())

ggsave("Appendix_A.png", height = 10, units = c("cm"))
```

```{r Appendix B}
data6 %>%
  ggplot(aes(x = lTM_within, y = lTP_within)) +
    geom_point(size = 1, aes(color = Type, alpha = Type)) +
    scale_color_manual(values=c("#000000", "#FF0000", "#0000FF", "#f8b4cd", "#b13825", "#c41cac", "#df4591", "#2EFF2E", "#8455d3", "#8AFF8A", "#00FF00")) +
    scale_alpha_manual(values = c(1,1,1,0.05,0.05,0.05,0.05,0.05,0.05,0.05,0.05)) +
    geom_smooth(formula = y ~ x, method = "lm", se = FALSE, color = "black", size=0.5, linetype = "dashed") +
    labs(x = "Centered log of mass (g)",
         y = "Centered log of power (W)") +
    theme_bw() +
  theme(legend.position = "right")

ggsave("Appendix_B.png", height = 10, units = c("cm"))

```
