# Supplementary material for: On the rules of life and Kleiber's law: the macroscopic relationship between materials and energy
Source: Heliyon. 2022 Jun 6;8(6):e09647. doi: 10.1016/j.heliyon.2022.e09647 (PMC9193873; doi:10.1016/j.heliyon.2022.e09647)
Supplement: Data3Dmap [file mmc2.xlsx]

## Sheet: Gtdir
kWperson	Population	Total energy use	Gt	Set
0.2	2	0.4	6.01943	Pred
0.2	2.1	0.42	6.40068	Pred
0.2	2.2	0.44	6.78666	Pred
0.2	2.3	0.46	7.1772	Pred
0.2	2.4	0.48	7.57217	Pred
0.2	2.5	0.5	7.97141	Pred
0.2	2.6	0.52	8.37481	Pred
0.2	2.7	0.54	8.78224	Pred
0.2	2.8	0.56	9.19359	Pred
0.2	2.9	0.58	9.60877	Pred
0.2	3	0.6	10.0277	Pred
0.2	3.1	0.62	10.4502	Pred
0.2	3.2	0.64	10.8762	Pred
0.2	3.3	0.66	11.3058	Pred
0.2	3.4	0.68	11.7387	Pred
0.2	3.5	0.7	12.1749	Pred
0.2	3.6	0.72	12.6143	Pred
0.2	3.7	0.74	13.0569	Pred
0.2	3.8	0.76	13.5027	Pred
0.2	3.9	0.78	13.9514	Pred
0.2	4	0.8	14.4032	Pred
0.2	4.1	0.82	14.8579	Pred
0.2	4.2	0.84	15.3154	Pred
0.2	4.3	0.86	15.7758	Pred
0.2	4.4	0.88	16.239	Pred
0.2	4.5	0.9	16.7049	Pred
0.2	4.6	0.92	17.1735	Pred
0.2	4.7	0.94	17.6447	Pred
0.2	4.8	0.96	18.1185	Pred
0.2	4.9	0.98	18.5949	Pred
0.2	5	1	19.0738	Pred
0.2	5.1	1.02	19.5552	Pred
0.2	5.2	1.04	20.0391	Pred
0.2	5.3	1.06	20.5253	Pred
0.2	5.4	1.08	21.014	Pred
0.2	5.5	1.1	21.5049	Pred
0.2	5.6	1.12	21.9982	Pred
0.2	5.7	1.14	22.4938	Pred
0.2	5.8	1.16	22.9917	Pred
0.2	5.9	1.18	23.4917	Pred
0.2	6	1.2	23.994	Pred
0.2	6.1	1.22	24.4984	Pred
0.2	6.2	1.24	25.005	Pred
0.2	6.3	1.26	25.5137	Pred
0.2	6.4	1.28	26.0245	Pred
0.2	6.5	1.3	26.5373	Pred
0.2	6.6	1.32	27.0522	Pred
0.2	6.7	1.34	27.5691	Pred
0.2	6.8	1.36	28.0881	Pred
0.2	6.9	1.38	28.609	Pred
0.2	7	1.4	29.1318	Pred
0.2	7.1	1.42	29.6566	Pred
0.2	7.2	1.44	30.1833	Pred
0.2	7.3	1.46	30.7119	Pred
0.2	7.4	1.48	31.2424	Pred
0.2	7.5	1.5	31.7747	Pred
0.2	7.6	1.52	32.3089	Pred
0.2	7.7	1.54	32.8449	Pred
0.2	7.8	1.56	33.3827	Pred
0.2	7.9	1.58	33.9223	Pred
0.2	8	1.6	34.4637	Pred
0.2	8.1	1.62	35.0068	Pred
0.2	8.2	1.64	35.5516	Pred
0.2	8.3	1.66	36.0982	Pred
0.2	8.4	1.68	36.6465	Pred
0.2	8.5	1.7	37.1964	Pred
0.2	8.6	1.72	37.7481	Pred
0.2	8.7	1.74	38.3014	Pred
0.2	8.8	1.76	38.8563	Pred
0.2	8.9	1.78	39.4129	Pred
0.2	9	1.8	39.9711	Pred
0.2	9.1	1.82	40.5309	Pred
0.2	9.2	1.84	41.0923	Pred
0.2	9.3	1.86	41.6553	Pred
0.2	9.4	1.88	42.2199	Pred
0.2	9.5	1.9	42.786	Pred
0.2	9.6	1.92	43.3537	Pred
0.2	9.7	1.94	43.9229	Pred
0.2	9.8	1.96	44.4936	Pred
0.2	9.9	1.98	45.0658	Pred
0.2	10	2	45.6395	Pred
0.3	2	0.6	10.0277	Pred
0.3	2.1	0.63	10.6628	Pred
0.3	2.2	0.66	11.3058	Pred
0.3	2.3	0.69	11.9564	Pred
0.3	2.4	0.72	12.6143	Pred
0.3	2.5	0.75	13.2794	Pred
0.3	2.6	0.78	13.9514	Pred
0.3	2.7	0.81	14.6302	Pred
0.3	2.8	0.84	15.3154	Pred
0.3	2.9	0.87	16.0071	Pred
0.3	3	0.9	16.7049	Pred
0.3	3.1	0.93	17.4088	Pred
0.3	3.2	0.96	18.1185	Pred
0.3	3.3	0.99	18.8341	Pred
0.3	3.4	1.02	19.5552	Pred
0.3	3.5	1.05	20.2819	Pred
0.3	3.6	1.08	21.014	Pred
0.3	3.7	1.11	21.7513	Pred
0.3	3.8	1.14	22.4938	Pred
0.3	3.9	1.17	23.2414	Pred
0.3	4	1.2	23.994	Pred
0.3	4.1	1.23	24.7514	Pred
0.3	4.2	1.26	25.5137	Pred
0.3	4.3	1.29	26.2806	Pred
0.3	4.4	1.32	27.0522	Pred
0.3	4.5	1.35	27.8284	Pred
0.3	4.6	1.38	28.609	Pred
0.3	4.7	1.41	29.394	Pred
0.3	4.8	1.44	30.1833	Pred
0.3	4.9	1.47	30.9769	Pred
0.3	5	1.5	31.7747	Pred
0.3	5.1	1.53	32.5767	Pred
0.3	5.2	1.56	33.3827	Pred
0.3	5.3	1.59	34.1928	Pred
0.3	5.4	1.62	35.0068	Pred
0.3	5.5	1.65	35.8247	Pred
0.3	5.6	1.68	36.6465	Pred
0.3	5.7	1.71	37.472	Pred
0.3	5.8	1.74	38.3014	Pred
0.3	5.9	1.77	39.1344	Pred
0.3	6	1.8	39.9711	Pred
0.3	6.1	1.83	40.8114	Pred
0.3	6.2	1.86	41.6553	Pred
0.3	6.3	1.89	42.5028	Pred
0.3	6.4	1.92	43.3537	Pred
0.3	6.5	1.95	44.208	Pred
0.3	6.6	1.98	45.0658	Pred
0.3	6.7	2.01	45.9269	Pred
0.3	6.8	2.04	46.7914	Pred
0.3	6.9	2.07	47.6591	Pred
0.3	7	2.1	48.5301	Pred
0.3	7.1	2.13	49.4044	Pred
0.3	7.2	2.16	50.2818	Pred
0.3	7.3	2.19	51.1624	Pred
0.3	7.4	2.22	52.0461	Pred
0.3	7.5	2.25	52.9329	Pred
0.3	7.6	2.28	53.8228	Pred
0.3	7.7	2.31	54.7157	Pred
0.3	7.8	2.34	55.6116	Pred
0.3	7.9	2.37	56.5105	Pred
0.3	8	2.4	57.4123	Pred
0.3	8.1	2.43	58.3171	Pred
0.3	8.2	2.46	59.2248	Pred
0.3	8.3	2.49	60.1353	Pred
0.3	8.4	2.52	61.0486	Pred
0.3	8.5	2.55	61.9648	Pred
0.3	8.6	2.58	62.8838	Pred
0.3	8.7	2.61	63.8055	Pred
0.3	8.8	2.64	64.73	Pred
0.3	8.9	2.67	65.6572	Pred
0.3	9	2.7	66.5871	Pred
0.3	9.1	2.73	67.5197	Pred
0.3	9.2	2.76	68.455	Pred
0.3	9.3	2.79	69.3928	Pred
0.3	9.4	2.82	70.3333	Pred
0.3	9.5	2.85	71.2764	Pred
0.3	9.6	2.88	72.222	Pred
0.3	9.7	2.91	73.1702	Pred
0.3	9.8	2.94	74.121	Pred
0.3	9.9	2.97	75.0742	Pred
0.3	10	3	76.03	Pred
0.4	2	0.8	14.4032	Pred
0.4	2.1	0.84	15.3154	Pred
0.4	2.2	0.88	16.239	Pred
0.4	2.3	0.92	17.1735	Pred
0.4	2.4	0.96	18.1185	Pred
0.4	2.5	1	19.0738	Pred
0.4	2.6	1.04	20.0391	Pred
0.4	2.7	1.08	21.014	Pred
0.4	2.8	1.12	21.9982	Pred
0.4	2.9	1.16	22.9917	Pred
0.4	3	1.2	23.994	Pred
0.4	3.1	1.24	25.005	Pred
0.4	3.2	1.28	26.0245	Pred
0.4	3.3	1.32	27.0522	Pred
0.4	3.4	1.36	28.0881	Pred
0.4	3.5	1.4	29.1318	Pred
0.4	3.6	1.44	30.1833	Pred
0.4	3.7	1.48	31.2424	Pred
0.4	3.8	1.52	32.3089	Pred
0.4	3.9	1.56	33.3827	Pred
0.4	4	1.6	34.4637	Pred
0.4	4.1	1.64	35.5516	Pred
0.4	4.2	1.68	36.6465	Pred
0.4	4.3	1.72	37.7481	Pred
0.4	4.4	1.76	38.8563	Pred
0.4	4.5	1.8	39.9711	Pred
0.4	4.6	1.84	41.0923	Pred
0.4	4.7	1.88	42.2199	Pred
0.4	4.8	1.92	43.3537	Pred
0.4	4.9	1.96	44.4936	Pred
0.4	5	2	45.6395	Pred
0.4	5.1	2.04	46.7914	Pred
0.4	5.2	2.08	47.9491	Pred
0.4	5.3	2.12	49.1126	Pred
0.4	5.4	2.16	50.2818	Pred
0.4	5.5	2.2	51.4566	Pred
0.4	5.6	2.24	52.637	Pred
0.4	5.7	2.28	53.8228	Pred
0.4	5.8	2.32	55.014	Pred
0.4	5.9	2.36	56.2105	Pred
0.4	6	2.4	57.4123	Pred
0.4	6.1	2.44	58.6193	Pred
0.4	6.2	2.48	59.8315	Pred
0.4	6.3	2.52	61.0486	Pred
0.4	6.4	2.56	62.2708	Pred
0.4	6.5	2.6	63.498	Pred
0.4	6.6	2.64	64.73	Pred
0.4	6.7	2.68	65.9669	Pred
0.4	6.8	2.72	67.2086	Pred
0.4	6.9	2.76	68.455	Pred
0.4	7	2.8	69.706	Pred
0.4	7.1	2.84	70.9617	Pred
0.4	7.2	2.88	72.222	Pred
0.4	7.3	2.92	73.4869	Pred
0.4	7.4	2.96	74.7562	Pred
0.4	7.5	3	76.03	Pred
0.4	7.6	3.04	77.3081	Pred
0.4	7.7	3.08	78.5906	Pred
0.4	7.8	3.12	79.8775	Pred
0.4	7.9	3.16	81.1686	Pred
0.4	8	3.2	82.464	Pred
0.4	8.1	3.24	83.7635	Pred
0.4	8.2	3.28	85.0672	Pred
0.4	8.3	3.32	86.375	Pred
0.4	8.4	3.36	87.6869	Pred
0.4	8.5	3.4	89.0029	Pred
0.4	8.6	3.44	90.3228	Pred
0.4	8.7	3.48	91.6468	Pred
0.4	8.8	3.52	92.9747	Pred
0.4	8.9	3.56	94.3065	Pred
0.4	9	3.6	95.6421	Pred
0.4	9.1	3.64	96.9816	Pred
0.4	9.2	3.68	98.325	Pred
0.4	9.3	3.72	99.6721	Pred
0.4	9.4	3.76	101.023	Pred
0.4	9.5	3.8	102.378	Pred
0.4	9.6	3.84	103.736	Pred
0.4	9.7	3.88	105.098	Pred
0.4	9.8	3.92	106.463	Pred
0.4	9.9	3.96	107.833	Pred
0.4	10	4	109.205	Pred
0.5	2	1	19.0738	Pred
0.5	2.1	1.05	20.2819	Pred
0.5	2.2	1.1	21.5049	Pred
0.5	2.3	1.15	22.7425	Pred
0.5	2.4	1.2	23.994	Pred
0.5	2.5	1.25	25.2591	Pred
0.5	2.6	1.3	26.5373	Pred
0.5	2.7	1.35	27.8284	Pred
0.5	2.8	1.4	29.1318	Pred
0.5	2.9	1.45	30.4474	Pred
0.5	3	1.5	31.7747	Pred
0.5	3.1	1.55	33.1136	Pred
0.5	3.2	1.6	34.4637	Pred
0.5	3.3	1.65	35.8247	Pred
0.5	3.4	1.7	37.1964	Pred
0.5	3.5	1.75	38.5786	Pred
0.5	3.6	1.8	39.9711	Pred
0.5	3.7	1.85	41.3736	Pred
0.5	3.8	1.9	42.786	Pred
0.5	3.9	1.95	44.208	Pred
0.5	4	2	45.6395	Pred
0.5	4.1	2.05	47.0803	Pred
0.5	4.2	2.1	48.5301	Pred
0.5	4.3	2.15	49.989	Pred
0.5	4.4	2.2	51.4566	Pred
0.5	4.5	2.25	52.9329	Pred
0.5	4.6	2.3	54.4177	Pred
0.5	4.7	2.35	55.9109	Pred
0.5	4.8	2.4	57.4123	Pred
0.5	4.9	2.45	58.9219	Pred
0.5	5	2.5	60.4394	Pred
0.5	5.1	2.55	61.9648	Pred
0.5	5.2	2.6	63.498	Pred
0.5	5.3	2.65	65.0388	Pred
0.5	5.4	2.7	66.5871	Pred
0.5	5.5	2.75	68.1429	Pred
0.5	5.6	2.8	69.706	Pred
0.5	5.7	2.85	71.2764	Pred
0.5	5.8	2.9	72.8539	Pred
0.5	5.9	2.95	74.4384	Pred
0.5	6	3	76.03	Pred
0.5	6.1	3.05	77.6283	Pred
0.5	6.2	3.1	79.2335	Pred
0.5	6.3	3.15	80.8454	Pred
0.5	6.4	3.2	82.464	Pred
0.5	6.5	3.25	84.089	Pred
0.5	6.6	3.3	85.7206	Pred
0.5	6.7	3.35	87.3586	Pred
0.5	6.8	3.4	89.0029	Pred
0.5	6.9	3.45	90.6535	Pred
0.5	7	3.5	92.3102	Pred
0.5	7.1	3.55	93.9731	Pred
0.5	7.2	3.6	95.6421	Pred
0.5	7.3	3.65	97.3171	Pred
0.5	7.4	3.7	98.998	Pred
0.5	7.5	3.75	100.685	Pred
0.5	7.6	3.8	102.378	Pred
0.5	7.7	3.85	104.076	Pred
0.5	7.8	3.9	105.78	Pred
0.5	7.9	3.95	107.49	Pred
0.5	8	4	109.205	Pred
0.5	8.1	4.05	110.926	Pred
0.5	8.2	4.1	112.653	Pred
0.5	8.3	4.15	114.385	Pred
0.5	8.4	4.2	116.122	Pred
0.5	8.5	4.25	117.865	Pred
0.5	8.6	4.3	119.613	Pred
0.5	8.7	4.35	121.366	Pred
0.5	8.8	4.4	123.124	Pred
0.5	8.9	4.45	124.888	Pred
0.5	9	4.5	126.657	Pred
0.5	9.1	4.55	128.431	Pred
0.5	9.2	4.6	130.21	Pred
0.5	9.3	4.65	131.994	Pred
0.5	9.4	4.7	133.783	Pred
0.5	9.5	4.75	135.576	Pred
0.5	9.6	4.8	137.375	Pred
0.5	9.7	4.85	139.179	Pred
0.5	9.8	4.9	140.987	Pred
0.5	9.9	4.95	142.8	Pred
0.5	10	5	144.618	Pred
0.6	2	1.2	23.994	Pred
0.6	2.1	1.26	25.5137	Pred
0.6	2.2	1.32	27.0522	Pred
0.6	2.3	1.38	28.609	Pred
0.6	2.4	1.44	30.1833	Pred
0.6	2.5	1.5	31.7747	Pred
0.6	2.6	1.56	33.3827	Pred
0.6	2.7	1.62	35.0068	Pred
0.6	2.8	1.68	36.6465	Pred
0.6	2.9	1.74	38.3014	Pred
0.6	3	1.8	39.9711	Pred
0.6	3.1	1.86	41.6553	Pred
0.6	3.2	1.92	43.3537	Pred
0.6	3.3	1.98	45.0658	Pred
0.6	3.4	2.04	46.7914	Pred
0.6	3.5	2.1	48.5301	Pred
0.6	3.6	2.16	50.2818	Pred
0.6	3.7	2.22	52.0461	Pred
0.6	3.8	2.28	53.8228	Pred
0.6	3.9	2.34	55.6116	Pred
0.6	4	2.4	57.4123	Pred
0.6	4.1	2.46	59.2248	Pred
0.6	4.2	2.52	61.0486	Pred
0.6	4.3	2.58	62.8838	Pred
0.6	4.4	2.64	64.73	Pred
0.6	4.5	2.7	66.5871	Pred
0.6	4.6	2.76	68.455	Pred
0.6	4.7	2.82	70.3333	Pred
0.6	4.8	2.88	72.222	Pred
0.6	4.9	2.94	74.121	Pred
0.6	5	3	76.03	Pred
0.6	5.1	3.06	77.9488	Pred
0.6	5.2	3.12	79.8775	Pred
0.6	5.3	3.18	81.8158	Pred
0.6	5.4	3.24	83.7635	Pred
0.6	5.5	3.3	85.7206	Pred
0.6	5.6	3.36	87.6869	Pred
0.6	5.7	3.42	89.6624	Pred
0.6	5.8	3.48	91.6468	Pred
0.6	5.9	3.54	93.6401	Pred
0.6	6	3.6	95.6421	Pred
0.6	6.1	3.66	97.6528	Pred
0.6	6.2	3.72	99.6721	Pred
0.6	6.3	3.78	101.7	Pred
0.6	6.4	3.84	103.736	Pred
0.6	6.5	3.9	105.78	Pred
0.6	6.6	3.96	107.833	Pred
0.6	6.7	4.02	109.893	Pred
0.6	6.8	4.08	111.961	Pred
0.6	6.9	4.14	114.038	Pred
0.6	7	4.2	116.122	Pred
0.6	7.1	4.26	118.214	Pred
0.6	7.2	4.32	120.313	Pred
0.6	7.3	4.38	122.42	Pred
0.6	7.4	4.44	124.535	Pred
0.6	7.5	4.5	126.657	Pred
0.6	7.6	4.56	128.786	Pred
0.6	7.7	4.62	130.923	Pred
0.6	7.8	4.68	133.066	Pred
0.6	7.9	4.74	135.217	Pred
0.6	8	4.8	137.375	Pred
0.6	8.1	4.86	139.54	Pred
0.6	8.2	4.92	141.712	Pred
0.6	8.3	4.98	143.891	Pred
0.6	8.4	5.04	146.076	Pred
0.6	8.5	5.1	148.268	Pred
0.6	8.6	5.16	150.467	Pred
0.6	8.7	5.22	152.673	Pred
0.6	8.8	5.28	154.885	Pred
0.6	8.9	5.34	157.103	Pred
0.6	9	5.4	159.328	Pred
0.6	9.1	5.46	161.56	Pred
0.6	9.2	5.52	163.798	Pred
0.6	9.3	5.58	166.042	Pred
0.6	9.4	5.64	168.292	Pred
0.6	9.5	5.7	170.549	Pred
0.6	9.6	5.76	172.811	Pred
0.6	9.7	5.82	175.08	Pred
0.6	9.8	5.88	177.355	Pred
0.6	9.9	5.94	179.636	Pred
0.6	10	6	181.923	Pred
0.7	2	1.4	29.1318	Pred
0.7	2.1	1.47	30.9769	Pred
0.7	2.2	1.54	32.8449	Pred
0.7	2.3	1.61	34.735	Pred
0.7	2.4	1.68	36.6465	Pred
0.7	2.5	1.75	38.5786	Pred
0.7	2.6	1.82	40.5309	Pred
0.7	2.7	1.89	42.5028	Pred
0.7	2.8	1.96	44.4936	Pred
0.7	2.9	2.03	46.5028	Pred
0.7	3	2.1	48.5301	Pred
0.7	3.1	2.17	50.575	Pred
0.7	3.2	2.24	52.637	Pred
0.7	3.3	2.31	54.7157	Pred
0.7	3.4	2.38	56.8108	Pred
0.7	3.5	2.45	58.9219	Pred
0.7	3.6	2.52	61.0486	Pred
0.7	3.7	2.59	63.1907	Pred
0.7	3.8	2.66	65.3479	Pred
0.7	3.9	2.73	67.5197	Pred
0.7	4	2.8	69.706	Pred
0.7	4.1	2.87	71.9065	Pred
0.7	4.2	2.94	74.121	Pred
0.7	4.3	3.01	76.3491	Pred
0.7	4.4	3.08	78.5906	Pred
0.7	4.5	3.15	80.8454	Pred
0.7	4.6	3.22	83.1132	Pred
0.7	4.7	3.29	85.3938	Pred
0.7	4.8	3.36	87.6869	Pred
0.7	4.9	3.43	89.9925	Pred
0.7	5	3.5	92.3102	Pred
0.7	5.1	3.57	94.64	Pred
0.7	5.2	3.64	96.9816	Pred
0.7	5.3	3.71	99.3349	Pred
0.7	5.4	3.78	101.7	Pred
0.7	5.5	3.85	104.076	Pred
0.7	5.6	3.92	106.463	Pred
0.7	5.7	3.99	108.862	Pred
0.7	5.8	4.06	111.271	Pred
0.7	5.9	4.13	113.691	Pred
0.7	6	4.2	116.122	Pred
0.7	6.1	4.27	118.563	Pred
0.7	6.2	4.34	121.015	Pred
0.7	6.3	4.41	123.477	Pred
0.7	6.4	4.48	125.949	Pred
0.7	6.5	4.55	128.431	Pred
0.7	6.6	4.62	130.923	Pred
0.7	6.7	4.69	133.424	Pred
0.7	6.8	4.76	135.936	Pred
0.7	6.9	4.83	138.457	Pred
0.7	7	4.9	140.987	Pred
0.7	7.1	4.97	143.527	Pred
0.7	7.2	5.04	146.076	Pred
0.7	7.3	5.11	148.634	Pred
0.7	7.4	5.18	151.202	Pred
0.7	7.5	5.25	153.778	Pred
0.7	7.6	5.32	156.363	Pred
0.7	7.7	5.39	158.957	Pred
0.7	7.8	5.46	161.56	Pred
0.7	7.9	5.53	164.171	Pred
0.7	8	5.6	166.791	Pred
0.7	8.1	5.67	169.42	Pred
0.7	8.2	5.74	172.057	Pred
0.7	8.3	5.81	174.702	Pred
0.7	8.4	5.88	177.355	Pred
0.7	8.5	5.95	180.017	Pred
0.7	8.6	6.02	182.687	Pred
0.7	8.7	6.09	185.364	Pred
0.7	8.8	6.16	188.05	Pred
0.7	8.9	6.23	190.744	Pred
0.7	9	6.3	193.445	Pred
0.7	9.1	6.37	196.155	Pred
0.7	9.2	6.44	198.872	Pred
0.7	9.3	6.51	201.596	Pred
0.7	9.4	6.58	204.329	Pred
0.7	9.5	6.65	207.068	Pred
0.7	9.6	6.72	209.816	Pred
0.7	9.7	6.79	212.57	Pred
0.7	9.8	6.86	215.332	Pred
0.7	9.9	6.93	218.102	Pred
0.7	10	7	220.878	Pred
0.8	2	1.6	34.4637	Pred
0.8	2.1	1.68	36.6465	Pred
0.8	2.2	1.76	38.8563	Pred
0.8	2.3	1.84	41.0923	Pred
0.8	2.4	1.92	43.3537	Pred
0.8	2.5	2	45.6395	Pred
0.8	2.6	2.08	47.9491	Pred
0.8	2.7	2.16	50.2818	Pred
0.8	2.8	2.24	52.637	Pred
0.8	2.9	2.32	55.014	Pred
0.8	3	2.4	57.4123	Pred
0.8	3.1	2.48	59.8315	Pred
0.8	3.2	2.56	62.2708	Pred
0.8	3.3	2.64	64.73	Pred
0.8	3.4	2.72	67.2086	Pred
0.8	3.5	2.8	69.706	Pred
0.8	3.6	2.88	72.222	Pred
0.8	3.7	2.96	74.7562	Pred
0.8	3.8	3.04	77.3081	Pred
0.8	3.9	3.12	79.8775	Pred
0.8	4	3.2	82.464	Pred
0.8	4.1	3.28	85.0672	Pred
0.8	4.2	3.36	87.6869	Pred
0.8	4.3	3.44	90.3228	Pred
0.8	4.4	3.52	92.9747	Pred
0.8	4.5	3.6	95.6421	Pred
0.8	4.6	3.68	98.325	Pred
0.8	4.7	3.76	101.023	Pred
0.8	4.8	3.84	103.736	Pred
0.8	4.9	3.92	106.463	Pred
0.8	5	4	109.205	Pred
0.8	5.1	4.08	111.961	Pred
0.8	5.2	4.16	114.732	Pred
0.8	5.3	4.24	117.516	Pred
0.8	5.4	4.32	120.313	Pred
0.8	5.5	4.4	123.124	Pred
0.8	5.6	4.48	125.949	Pred
0.8	5.7	4.56	128.786	Pred
0.8	5.8	4.64	131.636	Pred
0.8	5.9	4.72	134.499	Pred
0.8	6	4.8	137.375	Pred
0.8	6.1	4.88	140.263	Pred
0.8	6.2	4.96	143.164	Pred
0.8	6.3	5.04	146.076	Pred
0.8	6.4	5.12	149	Pred
0.8	6.5	5.2	151.937	Pred
0.8	6.6	5.28	154.885	Pred
0.8	6.7	5.36	157.844	Pred
0.8	6.8	5.44	160.815	Pred
0.8	6.9	5.52	163.798	Pred
0.8	7	5.6	166.791	Pred
0.8	7.1	5.68	169.796	Pred
0.8	7.2	5.76	172.811	Pred
0.8	7.3	5.84	175.838	Pred
0.8	7.4	5.92	178.875	Pred
0.8	7.5	6	181.923	Pred
0.8	7.6	6.08	184.981	Pred
0.8	7.7	6.16	188.05	Pred
0.8	7.8	6.24	191.129	Pred
0.8	7.9	6.32	194.219	Pred
0.8	8	6.4	197.318	Pred
0.8	8.1	6.48	200.428	Pred
0.8	8.2	6.56	203.547	Pred
0.8	8.3	6.64	206.676	Pred
0.8	8.4	6.72	209.816	Pred
0.8	8.5	6.8	212.964	Pred
0.8	8.6	6.88	216.123	Pred
0.8	8.7	6.96	219.291	Pred
0.8	8.8	7.04	222.468	Pred
0.8	8.9	7.12	225.655	Pred
0.8	9	7.2	228.851	Pred
0.8	9.1	7.28	232.056	Pred
0.8	9.2	7.36	235.27	Pred
0.8	9.3	7.44	238.493	Pred
0.8	9.4	7.52	241.726	Pred
0.8	9.5	7.6	244.967	Pred
0.8	9.6	7.68	248.217	Pred
0.8	9.7	7.76	251.476	Pred
0.8	9.8	7.84	254.743	Pred
0.8	9.9	7.92	258.02	Pred
0.8	10	8	261.304	Pred
0.9	2	1.8	39.9711	Pred
0.9	2.1	1.89	42.5028	Pred
0.9	2.2	1.98	45.0658	Pred
0.9	2.3	2.07	47.6591	Pred
0.9	2.4	2.16	50.2818	Pred
0.9	2.5	2.25	52.9329	Pred
0.9	2.6	2.34	55.6116	Pred
0.9	2.7	2.43	58.3171	Pred
0.9	2.8	2.52	61.0486	Pred
0.9	2.9	2.61	63.8055	Pred
0.9	3	2.7	66.5871	Pred
0.9	3.1	2.79	69.3928	Pred
0.9	3.2	2.88	72.222	Pred
0.9	3.3	2.97	75.0742	Pred
0.9	3.4	3.06	77.9488	Pred
0.9	3.5	3.15	80.8454	Pred
0.9	3.6	3.24	83.7635	Pred
0.9	3.7	3.33	86.7026	Pred
0.9	3.8	3.42	89.6624	Pred
0.9	3.9	3.51	92.6423	Pred
0.9	4	3.6	95.6421	Pred
0.9	4.1	3.69	98.6614	Pred
0.9	4.2	3.78	101.7	Pred
0.9	4.3	3.87	104.757	Pred
0.9	4.4	3.96	107.833	Pred
0.9	4.5	4.05	110.926	Pred
0.9	4.6	4.14	114.038	Pred
0.9	4.7	4.23	117.167	Pred
0.9	4.8	4.32	120.313	Pred
0.9	4.9	4.41	123.477	Pred
0.9	5	4.5	126.657	Pred
0.9	5.1	4.59	129.853	Pred
0.9	5.2	4.68	133.066	Pred
0.9	5.3	4.77	136.295	Pred
0.9	5.4	4.86	139.54	Pred
0.9	5.5	4.95	142.8	Pred
0.9	5.6	5.04	146.076	Pred
0.9	5.7	5.13	149.367	Pred
0.9	5.8	5.22	152.673	Pred
0.9	5.9	5.31	155.993	Pred
0.9	6	5.4	159.328	Pred
0.9	6.1	5.49	162.678	Pred
0.9	6.2	5.58	166.042	Pred
0.9	6.3	5.67	169.42	Pred
0.9	6.4	5.76	172.811	Pred
0.9	6.5	5.85	176.217	Pred
0.9	6.6	5.94	179.636	Pred
0.9	6.7	6.03	183.069	Pred
0.9	6.8	6.12	186.514	Pred
0.9	6.9	6.21	189.973	Pred
0.9	7	6.3	193.445	Pred
0.9	7.1	6.39	196.93	Pred
0.9	7.2	6.48	200.428	Pred
0.9	7.3	6.57	203.938	Pred
0.9	7.4	6.66	207.46	Pred
0.9	7.5	6.75	210.995	Pred
0.9	7.6	6.84	214.542	Pred
0.9	7.7	6.93	218.102	Pred
0.9	7.8	7.02	221.673	Pred
0.9	7.9	7.11	225.256	Pred
0.9	8	7.2	228.851	Pred
0.9	8.1	7.29	232.457	Pred
0.9	8.2	7.38	236.075	Pred
0.9	8.3	7.47	239.704	Pred
0.9	8.4	7.56	243.345	Pred
0.9	8.5	7.65	246.997	Pred
0.9	8.6	7.74	250.66	Pred
0.9	8.7	7.83	254.334	Pred
0.9	8.8	7.92	258.02	Pred
0.9	8.9	8.01	261.715	Pred
0.9	9	8.1	265.422	Pred
0.9	9.1	8.19	269.139	Pred
0.9	9.2	8.28	272.867	Pred
0.9	9.3	8.37	276.606	Pred
0.9	9.4	8.46	280.355	Pred
0.9	9.5	8.55	284.114	Pred
0.9	9.6	8.64	287.883	Pred
0.9	9.7	8.73	291.663	Pred
0.9	9.8	8.82	295.453	Pred
0.9	9.9	8.91	299.252	Pred
0.9	10	9	303.062	Pred
1	2	2	45.6395	Pred
1	2.1	2.1	48.5301	Pred
1	2.2	2.2	51.4566	Pred
1	2.3	2.3	54.4177	Pred
1	2.4	2.4	57.4123	Pred
1	2.5	2.5	60.4394	Pred
1	2.6	2.6	63.498	Pred
1	2.7	2.7	66.5871	Pred
1	2.8	2.8	69.706	Pred
1	2.9	2.9	72.8539	Pred
1	3	3	76.03	Pred
1	3.1	3.1	79.2335	Pred
1	3.2	3.2	82.464	Pred
1	3.3	3.3	85.7206	Pred
1	3.4	3.4	89.0029	Pred
1	3.5	3.5	92.3102	Pred
1	3.6	3.6	95.6421	Pred
1	3.7	3.7	98.998	Pred
1	3.8	3.8	102.378	Pred
1	3.9	3.9	105.78	Pred
1	4	4	109.205	Pred
1	4.1	4.1	112.653	Pred
1	4.2	4.2	116.122	Pred
1	4.3	4.3	119.613	Pred
1	4.4	4.4	123.124	Pred
1	4.5	4.5	126.657	Pred
1	4.6	4.6	130.21	Pred
1	4.7	4.7	133.783	Pred
1	4.8	4.8	137.375	Pred
1	4.9	4.9	140.987	Pred
1	5	5	144.618	Pred
1	5.1	5.1	148.268	Pred
1	5.2	5.2	151.937	Pred
1	5.3	5.3	155.624	Pred
1	5.4	5.4	159.328	Pred
1	5.5	5.5	163.051	Pred
1	5.6	5.6	166.791	Pred
1	5.7	5.7	170.549	Pred
1	5.8	5.8	174.323	Pred
1	5.9	5.9	178.115	Pred
1	6	6	181.923	Pred
1	6.1	6.1	185.748	Pred
1	6.2	6.2	189.588	Pred
1	6.3	6.3	193.445	Pred
1	6.4	6.4	197.318	Pred
1	6.5	6.5	201.207	Pred
1	6.6	6.6	205.111	Pred
1	6.7	6.7	209.03	Pred
1	6.8	6.8	212.964	Pred
1	6.9	6.9	216.914	Pred
1	7	7	220.878	Pred
1	7.1	7.1	224.857	Pred
1	7.2	7.2	228.851	Pred
1	7.3	7.3	232.858	Pred
1	7.4	7.4	236.881	Pred
1	7.5	7.5	240.917	Pred
1	7.6	7.6	244.967	Pred
1	7.7	7.7	249.031	Pred
1	7.8	7.8	253.108	Pred
1	7.9	7.9	257.2	Pred
1	8	8	261.304	Pred
1	8.1	8.1	265.422	Pred
1	8.2	8.2	269.553	Pred
1	8.3	8.3	273.697	Pred
1	8.4	8.4	277.854	Pred
1	8.5	8.5	282.024	Pred
1	8.6	8.6	286.207	Pred
1	8.7	8.7	290.402	Pred
1	8.8	8.8	294.61	Pred
1	8.9	8.9	298.83	Pred
1	9	9	303.062	Pred
1	9.1	9.1	307.307	Pred
1	9.2	9.2	311.563	Pred
1	9.3	9.3	315.832	Pred
1	9.4	9.4	320.112	Pred
1	9.5	9.5	324.405	Pred
1	9.6	9.6	328.709	Pred
1	9.7	9.7	333.024	Pred
1	9.8	9.8	337.351	Pred
1	9.9	9.9	341.69	Pred
1	10	10	346.04	Pred
1.1	2	2.2	51.4566	Pred
1.1	2.1	2.31	54.7157	Pred
1.1	2.2	2.42	58.0152	Pred
1.1	2.3	2.53	61.3537	Pred
1.1	2.4	2.64	64.73	Pred
1.1	2.5	2.75	68.1429	Pred
1.1	2.6	2.86	71.5913	Pred
1.1	2.7	2.97	75.0742	Pred
1.1	2.8	3.08	78.5906	Pred
1.1	2.9	3.19	82.1397	Pred
1.1	3	3.3	85.7206	Pred
1.1	3.1	3.41	89.3325	Pred
1.1	3.2	3.52	92.9747	Pred
1.1	3.3	3.63	96.6464	Pred
1.1	3.4	3.74	100.347	Pred
1.1	3.5	3.85	104.076	Pred
1.1	3.6	3.96	107.833	Pred
1.1	3.7	4.07	111.616	Pred
1.1	3.8	4.18	115.426	Pred
1.1	3.9	4.29	119.263	Pred
1.1	4	4.4	123.124	Pred
1.1	4.1	4.51	127.011	Pred
1.1	4.2	4.62	130.923	Pred
1.1	4.3	4.73	134.858	Pred
1.1	4.4	4.84	138.818	Pred
1.1	4.5	4.95	142.8	Pred
1.1	4.6	5.06	146.806	Pred
1.1	4.7	5.17	150.834	Pred
1.1	4.8	5.28	154.885	Pred
1.1	4.9	5.39	158.957	Pred
1.1	5	5.5	163.051	Pred
1.1	5.1	5.61	167.166	Pred
1.1	5.2	5.72	171.302	Pred
1.1	5.3	5.83	175.459	Pred
1.1	5.4	5.94	179.636	Pred
1.1	5.5	6.05	183.833	Pred
1.1	5.6	6.16	188.05	Pred
1.1	5.7	6.27	192.287	Pred
1.1	5.8	6.38	196.542	Pred
1.1	5.9	6.49	200.817	Pred
1.1	6	6.6	205.111	Pred
1.1	6.1	6.71	209.423	Pred
1.1	6.2	6.82	213.753	Pred
1.1	6.3	6.93	218.102	Pred
1.1	6.4	7.04	222.468	Pred
1.1	6.5	7.15	226.852	Pred
1.1	6.6	7.26	231.254	Pred
1.1	6.7	7.37	235.672	Pred
1.1	6.8	7.48	240.108	Pred
1.1	6.9	7.59	244.561	Pred
1.1	7	7.7	249.031	Pred
1.1	7.1	7.81	253.517	Pred
1.1	7.2	7.92	258.02	Pred
1.1	7.3	8.03	262.538	Pred
1.1	7.4	8.14	267.073	Pred
1.1	7.5	8.25	271.624	Pred
1.1	7.6	8.36	276.19	Pred
1.1	7.7	8.47	280.772	Pred
1.1	7.8	8.58	285.369	Pred
1.1	7.9	8.69	289.982	Pred
1.1	8	8.8	294.61	Pred
1.1	8.1	8.91	299.252	Pred
1.1	8.2	9.02	303.91	Pred
1.1	8.3	9.13	308.582	Pred
1.1	8.4	9.24	313.269	Pred
1.1	8.5	9.35	317.971	Pred
1.1	8.6	9.46	322.686	Pred
1.1	8.7	9.57	327.416	Pred
1.1	8.8	9.68	332.16	Pred
1.1	8.9	9.79	336.918	Pred
1.1	9	9.9	341.69	Pred
1.1	9.1	10.01	346.475	Pred
1.1	9.2	10.12	351.274	Pred
1.1	9.3	10.23	356.087	Pred
1.1	9.4	10.34	360.913	Pred
1.1	9.5	10.45	365.753	Pred
1.1	9.6	10.56	370.605	Pred
1.1	9.7	10.67	375.471	Pred
1.1	9.8	10.78	380.349	Pred
1.1	9.9	10.89	385.241	Pred
1.1	10	11	390.145	Pred
1.2	2	2.4	57.4123	Pred
1.2	2.1	2.52	61.0486	Pred
1.2	2.2	2.64	64.73	Pred
1.2	2.3	2.76	68.455	Pred
1.2	2.4	2.88	72.222	Pred
1.2	2.5	3	76.03	Pred
1.2	2.6	3.12	79.8775	Pred
1.2	2.7	3.24	83.7635	Pred
1.2	2.8	3.36	87.6869	Pred
1.2	2.9	3.48	91.6468	Pred
1.2	3	3.6	95.6421	Pred
1.2	3.1	3.72	99.6721	Pred
1.2	3.2	3.84	103.736	Pred
1.2	3.3	3.96	107.833	Pred
1.2	3.4	4.08	111.961	Pred
1.2	3.5	4.2	116.122	Pred
1.2	3.6	4.32	120.313	Pred
1.2	3.7	4.44	124.535	Pred
1.2	3.8	4.56	128.786	Pred
1.2	3.9	4.68	133.066	Pred
1.2	4	4.8	137.375	Pred
1.2	4.1	4.92	141.712	Pred
1.2	4.2	5.04	146.076	Pred
1.2	4.3	5.16	150.467	Pred
1.2	4.4	5.28	154.885	Pred
1.2	4.5	5.4	159.328	Pred
1.2	4.6	5.52	163.798	Pred
1.2	4.7	5.64	168.292	Pred
1.2	4.8	5.76	172.811	Pred
1.2	4.9	5.88	177.355	Pred
1.2	5	6	181.923	Pred
1.2	5.1	6.12	186.514	Pred
1.2	5.2	6.24	191.129	Pred
1.2	5.3	6.36	195.767	Pred
1.2	5.4	6.48	200.428	Pred
1.2	5.5	6.6	205.111	Pred
1.2	5.6	6.72	209.816	Pred
1.2	5.7	6.84	214.542	Pred
1.2	5.8	6.96	219.291	Pred
1.2	5.9	7.08	224.06	Pred
1.2	6	7.2	228.851	Pred
1.2	6.1	7.32	233.662	Pred
1.2	6.2	7.44	238.493	Pred
1.2	6.3	7.56	243.345	Pred
1.2	6.4	7.68	248.217	Pred
1.2	6.5	7.8	253.108	Pred
1.2	6.6	7.92	258.02	Pred
1.2	6.7	8.04	262.95	Pred
1.2	6.8	8.16	267.899	Pred
1.2	6.9	8.28	272.867	Pred
1.2	7	8.4	277.854	Pred
1.2	7.1	8.52	282.86	Pred
1.2	7.2	8.64	287.883	Pred
1.2	7.3	8.76	292.925	Pred
1.2	7.4	8.88	297.985	Pred
1.2	7.5	9	303.062	Pred
1.2	7.6	9.12	308.157	Pred
1.2	7.7	9.24	313.269	Pred
1.2	7.8	9.36	318.399	Pred
1.2	7.9	9.48	323.545	Pred
1.2	8	9.6	328.709	Pred
1.2	8.1	9.72	333.889	Pred
1.2	8.2	9.84	339.085	Pred
1.2	8.3	9.96	344.298	Pred
1.2	8.4	10.08	349.528	Pred
1.2	8.5	10.2	354.773	Pred
1.2	8.6	10.32	360.035	Pred
1.2	8.7	10.44	365.312	Pred
1.2	8.8	10.56	370.605	Pred
1.2	8.9	10.68	375.914	Pred
1.2	9	10.8	381.238	Pred
1.2	9.1	10.92	386.577	Pred
1.2	9.2	11.04	391.932	Pred
1.2	9.3	11.16	397.302	Pred
1.2	9.4	11.28	402.686	Pred
1.2	9.5	11.4	408.086	Pred
1.2	9.6	11.52	413.5	Pred
1.2	9.7	11.64	418.929	Pred
1.2	9.8	11.76	424.372	Pred
1.2	9.9	11.88	429.83	Pred
1.2	10	12	435.302	Pred
1.3	2	2.6	63.498	Pred
1.3	2.1	2.73	67.5197	Pred
1.3	2.2	2.86	71.5913	Pred
1.3	2.3	2.99	75.7111	Pred
1.3	2.4	3.12	79.8775	Pred
1.3	2.5	3.25	84.089	Pred
1.3	2.6	3.38	88.3444	Pred
1.3	2.7	3.51	92.6423	Pred
1.3	2.8	3.64	96.9816	Pred
1.3	2.9	3.77	101.361	Pred
1.3	3	3.9	105.78	Pred
1.3	3.1	4.03	110.237	Pred
1.3	3.2	4.16	114.732	Pred
1.3	3.3	4.29	119.263	Pred
1.3	3.4	4.42	123.829	Pred
1.3	3.5	4.55	128.431	Pred
1.3	3.6	4.68	133.066	Pred
1.3	3.7	4.81	137.735	Pred
1.3	3.8	4.94	142.437	Pred
1.3	3.9	5.07	147.171	Pred
1.3	4	5.2	151.937	Pred
1.3	4.1	5.33	156.733	Pred
1.3	4.2	5.46	161.56	Pred
1.3	4.3	5.59	166.416	Pred
1.3	4.4	5.72	171.302	Pred
1.3	4.5	5.85	176.217	Pred
1.3	4.6	5.98	181.16	Pred
1.3	4.7	6.11	186.131	Pred
1.3	4.8	6.24	191.129	Pred
1.3	4.9	6.37	196.155	Pred
1.3	5	6.5	201.207	Pred
1.3	5.1	6.63	206.285	Pred
1.3	5.2	6.76	211.389	Pred
1.3	5.3	6.89	216.518	Pred
1.3	5.4	7.02	221.673	Pred
1.3	5.5	7.15	226.852	Pred
1.3	5.6	7.28	232.056	Pred
1.3	5.7	7.41	237.284	Pred
1.3	5.8	7.54	242.535	Pred
1.3	5.9	7.67	247.81	Pred
1.3	6	7.8	253.108	Pred
1.3	6.1	7.93	258.43	Pred
1.3	6.2	8.06	263.773	Pred
1.3	6.3	8.19	269.139	Pred
1.3	6.4	8.32	274.528	Pred
1.3	6.5	8.45	279.938	Pred
1.3	6.6	8.58	285.369	Pred
1.3	6.7	8.71	290.822	Pred
1.3	6.8	8.84	296.296	Pred
1.3	6.9	8.97	301.791	Pred
1.3	7	9.1	307.307	Pred
1.3	7.1	9.23	312.842	Pred
1.3	7.2	9.36	318.399	Pred
1.3	7.3	9.49	323.975	Pred
1.3	7.4	9.62	329.571	Pred
1.3	7.5	9.75	335.186	Pred
1.3	7.6	9.88	340.821	Pred
1.3	7.7	10.01	346.475	Pred
1.3	7.8	10.14	352.148	Pred
1.3	7.9	10.27	357.841	Pred
1.3	8	10.4	363.551	Pred
1.3	8.1	10.53	369.28	Pred
1.3	8.2	10.66	375.028	Pred
1.3	8.3	10.79	380.794	Pred
1.3	8.4	10.92	386.577	Pred
1.3	8.5	11.05	392.379	Pred
1.3	8.6	11.18	398.198	Pred
1.3	8.7	11.31	404.035	Pred
1.3	8.8	11.44	409.889	Pred
1.3	8.9	11.57	415.76	Pred
1.3	9	11.7	421.649	Pred
1.3	9.1	11.83	427.554	Pred
1.3	9.2	11.96	433.476	Pred
1.3	9.3	12.09	439.415	Pred
1.3	9.4	12.22	445.37	Pred
1.3	9.5	12.35	451.342	Pred
1.3	9.6	12.48	457.33	Pred
1.3	9.7	12.61	463.335	Pred
1.3	9.8	12.74	469.355	Pred
1.3	9.9	12.87	475.391	Pred
1.3	10	13	481.443	Pred
1.4	2	2.8	69.706	Pred
1.4	2.1	2.94	74.121	Pred
1.4	2.2	3.08	78.5906	Pred
1.4	2.3	3.22	83.1132	Pred
1.4	2.4	3.36	87.6869	Pred
1.4	2.5	3.5	92.3102	Pred
1.4	2.6	3.64	96.9816	Pred
1.4	2.7	3.78	101.7	Pred
1.4	2.8	3.92	106.463	Pred
1.4	2.9	4.06	111.271	Pred
1.4	3	4.2	116.122	Pred
1.4	3.1	4.34	121.015	Pred
1.4	3.2	4.48	125.949	Pred
1.4	3.3	4.62	130.923	Pred
1.4	3.4	4.76	135.936	Pred
1.4	3.5	4.9	140.987	Pred
1.4	3.6	5.04	146.076	Pred
1.4	3.7	5.18	151.202	Pred
1.4	3.8	5.32	156.363	Pred
1.4	3.9	5.46	161.56	Pred
1.4	4	5.6	166.791	Pred
1.4	4.1	5.74	172.057	Pred
1.4	4.2	5.88	177.355	Pred
1.4	4.3	6.02	182.687	Pred
1.4	4.4	6.16	188.05	Pred
1.4	4.5	6.3	193.445	Pred
1.4	4.6	6.44	198.872	Pred
1.4	4.7	6.58	204.329	Pred
1.4	4.8	6.72	209.816	Pred
1.4	4.9	6.86	215.332	Pred
1.4	5	7	220.878	Pred
1.4	5.1	7.14	226.453	Pred
1.4	5.2	7.28	232.056	Pred
1.4	5.3	7.42	237.687	Pred
1.4	5.4	7.56	243.345	Pred
1.4	5.5	7.7	249.031	Pred
1.4	5.6	7.84	254.743	Pred
1.4	5.7	7.98	260.482	Pred
1.4	5.8	8.12	266.247	Pred
1.4	5.9	8.26	272.038	Pred
1.4	6	8.4	277.854	Pred
1.4	6.1	8.54	283.696	Pred
1.4	6.2	8.68	289.562	Pred
1.4	6.3	8.82	295.453	Pred
1.4	6.4	8.96	301.368	Pred
1.4	6.5	9.1	307.307	Pred
1.4	6.6	9.24	313.269	Pred
1.4	6.7	9.38	319.255	Pred
1.4	6.8	9.52	325.264	Pred
1.4	6.9	9.66	331.296	Pred
1.4	7	9.8	337.351	Pred
1.4	7.1	9.94	343.428	Pred
1.4	7.2	10.08	349.528	Pred
1.4	7.3	10.22	355.649	Pred
1.4	7.4	10.36	361.792	Pred
1.4	7.5	10.5	367.957	Pred
1.4	7.6	10.64	374.142	Pred
1.4	7.7	10.78	380.349	Pred
1.4	7.8	10.92	386.577	Pred
1.4	7.9	11.06	392.826	Pred
1.4	8	11.2	399.095	Pred
1.4	8.1	11.34	405.384	Pred
1.4	8.2	11.48	411.694	Pred
1.4	8.3	11.62	418.023	Pred
1.4	8.4	11.76	424.372	Pred
1.4	8.5	11.9	430.741	Pred
1.4	8.6	12.04	437.129	Pred
1.4	8.7	12.18	443.536	Pred
1.4	8.8	12.32	449.963	Pred
1.4	8.9	12.46	456.408	Pred
1.4	9	12.6	462.872	Pred
1.4	9.1	12.74	469.355	Pred
1.4	9.2	12.88	475.856	Pred
1.4	9.3	13.02	482.376	Pred
1.4	9.4	13.16	488.913	Pred
1.4	9.5	13.3	495.469	Pred
1.4	9.6	13.44	502.043	Pred
1.4	9.7	13.58	508.634	Pred
1.4	9.8	13.72	515.243	Pred
1.4	9.9	13.86	521.869	Pred
1.4	10	14	528.513	Pred
1.5	2	3	76.03	Pred
1.5	2.1	3.15	80.8454	Pred
1.5	2.2	3.3	85.7206	Pred
1.5	2.3	3.45	90.6535	Pred
1.5	2.4	3.6	95.6421	Pred
1.5	2.5	3.75	100.685	Pred
1.5	2.6	3.9	105.78	Pred
1.5	2.7	4.05	110.926	Pred
1.5	2.8	4.2	116.122	Pred
1.5	2.9	4.35	121.366	Pred
1.5	3	4.5	126.657	Pred
1.5	3.1	4.65	131.994	Pred
1.5	3.2	4.8	137.375	Pred
1.5	3.3	4.95	142.8	Pred
1.5	3.4	5.1	148.268	Pred
1.5	3.5	5.25	153.778	Pred
1.5	3.6	5.4	159.328	Pred
1.5	3.7	5.55	164.919	Pred
1.5	3.8	5.7	170.549	Pred
1.5	3.9	5.85	176.217	Pred
1.5	4	6	181.923	Pred
1.5	4.1	6.15	187.666	Pred
1.5	4.2	6.3	193.445	Pred
1.5	4.3	6.45	199.26	Pred
1.5	4.4	6.6	205.111	Pred
1.5	4.5	6.75	210.995	Pred
1.5	4.6	6.9	216.914	Pred
1.5	4.7	7.05	222.866	Pred
1.5	4.8	7.2	228.851	Pred
1.5	4.9	7.35	234.868	Pred
1.5	5	7.5	240.917	Pred
1.5	5.1	7.65	246.997	Pred
1.5	5.2	7.8	253.108	Pred
1.5	5.3	7.95	259.25	Pred
1.5	5.4	8.1	265.422	Pred
1.5	5.5	8.25	271.624	Pred
1.5	5.6	8.4	277.854	Pred
1.5	5.7	8.55	284.114	Pred
1.5	5.8	8.7	290.402	Pred
1.5	5.9	8.85	296.718	Pred
1.5	6	9	303.062	Pred
1.5	6.1	9.15	309.433	Pred
1.5	6.2	9.3	315.832	Pred
1.5	6.3	9.45	322.257	Pred
1.5	6.4	9.6	328.709	Pred
1.5	6.5	9.75	335.186	Pred
1.5	6.6	9.9	341.69	Pred
1.5	6.7	10.05	348.219	Pred
1.5	6.8	10.2	354.773	Pred
1.5	6.9	10.35	361.353	Pred
1.5	7	10.5	367.957	Pred
1.5	7.1	10.65	374.585	Pred
1.5	7.2	10.8	381.238	Pred
1.5	7.3	10.95	387.915	Pred
1.5	7.4	11.1	394.615	Pred
1.5	7.5	11.25	401.339	Pred
1.5	7.6	11.4	408.086	Pred
1.5	7.7	11.55	414.856	Pred
1.5	7.8	11.7	421.649	Pred
1.5	7.9	11.85	428.464	Pred
1.5	8	12	435.302	Pred
1.5	8.1	12.15	442.162	Pred
1.5	8.2	12.3	449.044	Pred
1.5	8.3	12.45	455.947	Pred
1.5	8.4	12.6	462.872	Pred
1.5	8.5	12.75	469.819	Pred
1.5	8.6	12.9	476.786	Pred
1.5	8.7	13.05	483.775	Pred
1.5	8.8	13.2	490.785	Pred
1.5	8.9	13.35	497.815	Pred
1.5	9	13.5	504.865	Pred
1.5	9.1	13.65	511.936	Pred
1.5	9.2	13.8	519.027	Pred
1.5	9.3	13.95	526.138	Pred
1.5	9.4	14.1	533.269	Pred
1.5	9.5	14.25	540.419	Pred
1.5	9.6	14.4	547.589	Pred
1.5	9.7	14.55	554.779	Pred
1.5	9.8	14.7	561.987	Pred
1.5	9.9	14.85	569.215	Pred
1.5	10	15	576.461	Pred
1.6	2	3.2	82.464	Pred
1.6	2.1	3.36	87.6869	Pred
1.6	2.2	3.52	92.9747	Pred
1.6	2.3	3.68	98.325	Pred
1.6	2.4	3.84	103.736	Pred
1.6	2.5	4	109.205	Pred
1.6	2.6	4.16	114.732	Pred
1.6	2.7	4.32	120.313	Pred
1.6	2.8	4.48	125.949	Pred
1.6	2.9	4.64	131.636	Pred
1.6	3	4.8	137.375	Pred
1.6	3.1	4.96	143.164	Pred
1.6	3.2	5.12	149	Pred
1.6	3.3	5.28	154.885	Pred
1.6	3.4	5.44	160.815	Pred
1.6	3.5	5.6	166.791	Pred
1.6	3.6	5.76	172.811	Pred
1.6	3.7	5.92	178.875	Pred
1.6	3.8	6.08	184.981	Pred
1.6	3.9	6.24	191.129	Pred
1.6	4	6.4	197.318	Pred
1.6	4.1	6.56	203.547	Pred
1.6	4.2	6.72	209.816	Pred
1.6	4.3	6.88	216.123	Pred
1.6	4.4	7.04	222.468	Pred
1.6	4.5	7.2	228.851	Pred
1.6	4.6	7.36	235.27	Pred
1.6	4.7	7.52	241.726	Pred
1.6	4.8	7.68	248.217	Pred
1.6	4.9	7.84	254.743	Pred
1.6	5	8	261.304	Pred
1.6	5.1	8.16	267.899	Pred
1.6	5.2	8.32	274.528	Pred
1.6	5.3	8.48	281.189	Pred
1.6	5.4	8.64	287.883	Pred
1.6	5.5	8.8	294.61	Pred
1.6	5.6	8.96	301.368	Pred
1.6	5.7	9.12	308.157	Pred
1.6	5.8	9.28	314.977	Pred
1.6	5.9	9.44	321.828	Pred
1.6	6	9.6	328.709	Pred
1.6	6.1	9.76	335.619	Pred
1.6	6.2	9.92	342.559	Pred
1.6	6.3	10.08	349.528	Pred
1.6	6.4	10.24	356.525	Pred
1.6	6.5	10.4	363.551	Pred
1.6	6.6	10.56	370.605	Pred
1.6	6.7	10.72	377.687	Pred
1.6	6.8	10.88	384.796	Pred
1.6	6.9	11.04	391.932	Pred
1.6	7	11.2	399.095	Pred
1.6	7.1	11.36	406.284	Pred
1.6	7.2	11.52	413.5	Pred
1.6	7.3	11.68	420.742	Pred
1.6	7.4	11.84	428.009	Pred
1.6	7.5	12	435.302	Pred
1.6	7.6	12.16	442.62	Pred
1.6	7.7	12.32	449.963	Pred
1.6	7.8	12.48	457.33	Pred
1.6	7.9	12.64	464.723	Pred
1.6	8	12.8	472.139	Pred
1.6	8.1	12.96	479.579	Pred
1.6	8.2	13.12	487.044	Pred
1.6	8.3	13.28	494.531	Pred
1.6	8.4	13.44	502.043	Pred
1.6	8.5	13.6	509.577	Pred
1.6	8.6	13.76	517.134	Pred
1.6	8.7	13.92	524.714	Pred
1.6	8.8	14.08	532.317	Pred
1.6	8.9	14.24	539.942	Pred
1.6	9	14.4	547.589	Pred
1.6	9.1	14.56	555.258	Pred
1.6	9.2	14.72	562.95	Pred
1.6	9.3	14.88	570.662	Pred
1.6	9.4	15.04	578.397	Pred
1.6	9.5	15.2	586.152	Pred
1.6	9.6	15.36	593.929	Pred
1.6	9.7	15.52	601.726	Pred
1.6	9.8	15.68	609.545	Pred
1.6	9.9	15.84	617.384	Pred
1.6	10	16	625.244	Pred
1.7	2	3.4	89.0029	Pred
1.7	2.1	3.57	94.64	Pred
1.7	2.2	3.74	100.347	Pred
1.7	2.3	3.91	106.122	Pred
1.7	2.4	4.08	111.961	Pred
1.7	2.5	4.25	117.865	Pred
1.7	2.6	4.42	123.829	Pred
1.7	2.7	4.59	129.853	Pred
1.7	2.8	4.76	135.936	Pred
1.7	2.9	4.93	142.074	Pred
1.7	3	5.1	148.268	Pred
1.7	3.1	5.27	154.516	Pred
1.7	3.2	5.44	160.815	Pred
1.7	3.3	5.61	167.166	Pred
1.7	3.4	5.78	173.567	Pred
1.7	3.5	5.95	180.017	Pred
1.7	3.6	6.12	186.514	Pred
1.7	3.7	6.29	193.059	Pred
1.7	3.8	6.46	199.649	Pred
1.7	3.9	6.63	206.285	Pred
1.7	4	6.8	212.964	Pred
1.7	4.1	6.97	219.687	Pred
1.7	4.2	7.14	226.453	Pred
1.7	4.3	7.31	233.26	Pred
1.7	4.4	7.48	240.108	Pred
1.7	4.5	7.65	246.997	Pred
1.7	4.6	7.82	253.926	Pred
1.7	4.7	7.99	260.893	Pred
1.7	4.8	8.16	267.899	Pred
1.7	4.9	8.33	274.943	Pred
1.7	5	8.5	282.024	Pred
1.7	5.1	8.67	289.142	Pred
1.7	5.2	8.84	296.296	Pred
1.7	5.3	9.01	303.486	Pred
1.7	5.4	9.18	310.711	Pred
1.7	5.5	9.35	317.971	Pred
1.7	5.6	9.52	325.264	Pred
1.7	5.7	9.69	332.592	Pred
1.7	5.8	9.86	339.953	Pred
1.7	5.9	10.03	347.347	Pred
1.7	6	10.2	354.773	Pred
1.7	6.1	10.37	362.232	Pred
1.7	6.2	10.54	369.722	Pred
1.7	6.3	10.71	377.243	Pred
1.7	6.4	10.88	384.796	Pred
1.7	6.5	11.05	392.379	Pred
1.7	6.6	11.22	399.992	Pred
1.7	6.7	11.39	407.635	Pred
1.7	6.8	11.56	415.308	Pred
1.7	6.9	11.73	423.01	Pred
1.7	7	11.9	430.741	Pred
1.7	7.1	12.07	438.5	Pred
1.7	7.2	12.24	446.288	Pred
1.7	7.3	12.41	454.104	Pred
1.7	7.4	12.58	461.948	Pred
1.7	7.5	12.75	469.819	Pred
1.7	7.6	12.92	477.717	Pred
1.7	7.7	13.09	485.642	Pred
1.7	7.8	13.26	493.594	Pred
1.7	7.9	13.43	501.572	Pred
1.7	8	13.6	509.577	Pred
1.7	8.1	13.77	517.607	Pred
1.7	8.2	13.94	525.663	Pred
1.7	8.3	14.11	533.745	Pred
1.7	8.4	14.28	541.852	Pred
1.7	8.5	14.45	549.984	Pred
1.7	8.6	14.62	558.14	Pred
1.7	8.7	14.79	566.321	Pred
1.7	8.8	14.96	574.527	Pred
1.7	8.9	15.13	582.756	Pred
1.7	9	15.3	591.01	Pred
1.7	9.1	15.47	599.287	Pred
1.7	9.2	15.64	607.588	Pred
1.7	9.3	15.81	615.913	Pred
1.7	9.4	15.98	624.26	Pred
1.7	9.5	16.15	632.631	Pred
1.7	9.6	16.32	641.024	Pred
1.7	9.7	16.49	649.44	Pred
1.7	9.8	16.66	657.878	Pred
1.7	9.9	16.83	666.339	Pred
1.7	10	17	674.822	Pred
1.8	2	3.6	95.6421	Pred
1.8	2.1	3.78	101.7	Pred
1.8	2.2	3.96	107.833	Pred
1.8	2.3	4.14	114.038	Pred
1.8	2.4	4.32	120.313	Pred
1.8	2.5	4.5	126.657	Pred
1.8	2.6	4.68	133.066	Pred
1.8	2.7	4.86	139.54	Pred
1.8	2.8	5.04	146.076	Pred
1.8	2.9	5.22	152.673	Pred
1.8	3	5.4	159.328	Pred
1.8	3.1	5.58	166.042	Pred
1.8	3.2	5.76	172.811	Pred
1.8	3.3	5.94	179.636	Pred
1.8	3.4	6.12	186.514	Pred
1.8	3.5	6.3	193.445	Pred
1.8	3.6	6.48	200.428	Pred
1.8	3.7	6.66	207.46	Pred
1.8	3.8	6.84	214.542	Pred
1.8	3.9	7.02	221.673	Pred
1.8	4	7.2	228.851	Pred
1.8	4.1	7.38	236.075	Pred
1.8	4.2	7.56	243.345	Pred
1.8	4.3	7.74	250.66	Pred
1.8	4.4	7.92	258.02	Pred
1.8	4.5	8.1	265.422	Pred
1.8	4.6	8.28	272.867	Pred
1.8	4.7	8.46	280.355	Pred
1.8	4.8	8.64	287.883	Pred
1.8	4.9	8.82	295.453	Pred
1.8	5	9	303.062	Pred
1.8	5.1	9.18	310.711	Pred
1.8	5.2	9.36	318.399	Pred
1.8	5.3	9.54	326.125	Pred
1.8	5.4	9.72	333.889	Pred
1.8	5.5	9.9	341.69	Pred
1.8	5.6	10.08	349.528	Pred
1.8	5.7	10.26	357.402	Pred
1.8	5.8	10.44	365.312	Pred
1.8	5.9	10.62	373.258	Pred
1.8	6	10.8	381.238	Pred
1.8	6.1	10.98	389.253	Pred
1.8	6.2	11.16	397.302	Pred
1.8	6.3	11.34	405.384	Pred
1.8	6.4	11.52	413.5	Pred
1.8	6.5	11.7	421.649	Pred
1.8	6.6	11.88	429.83	Pred
1.8	6.7	12.06	438.043	Pred
1.8	6.8	12.24	446.288	Pred
1.8	6.9	12.42	454.565	Pred
1.8	7	12.6	462.872	Pred
1.8	7.1	12.78	471.211	Pred
1.8	7.2	12.96	479.579	Pred
1.8	7.3	13.14	487.978	Pred
1.8	7.4	13.32	496.407	Pred
1.8	7.5	13.5	504.865	Pred
1.8	7.6	13.68	513.353	Pred
1.8	7.7	13.86	521.869	Pred
1.8	7.8	14.04	530.414	Pred
1.8	7.9	14.22	538.988	Pred
1.8	8	14.4	547.589	Pred
1.8	8.1	14.58	556.219	Pred
1.8	8.2	14.76	564.876	Pred
1.8	8.3	14.94	573.56	Pred
1.8	8.4	15.12	582.272	Pred
1.8	8.5	15.3	591.01	Pred
1.8	8.6	15.48	599.775	Pred
1.8	8.7	15.66	608.566	Pred
1.8	8.8	15.84	617.384	Pred
1.8	8.9	16.02	626.228	Pred
1.8	9	16.2	635.097	Pred
1.8	9.1	16.38	643.992	Pred
1.8	9.2	16.56	652.912	Pred
1.8	9.3	16.74	661.857	Pred
1.8	9.4	16.92	670.827	Pred
1.8	9.5	17.1	679.822	Pred
1.8	9.6	17.28	688.842	Pred
1.8	9.7	17.46	697.885	Pred
1.8	9.8	17.64	706.953	Pred
1.8	9.9	17.82	716.045	Pred
1.8	10	18	725.161	Pred
1.9	2	3.8	102.378	Pred
1.9	2.1	3.99	108.862	Pred
1.9	2.2	4.18	115.426	Pred
1.9	2.3	4.37	122.069	Pred
1.9	2.4	4.56	128.786	Pred
1.9	2.5	4.75	135.576	Pred
1.9	2.6	4.94	142.437	Pred
1.9	2.7	5.13	149.367	Pred
1.9	2.8	5.32	156.363	Pred
1.9	2.9	5.51	163.424	Pred
1.9	3	5.7	170.549	Pred
1.9	3.1	5.89	177.735	Pred
1.9	3.2	6.08	184.981	Pred
1.9	3.3	6.27	192.287	Pred
1.9	3.4	6.46	199.649	Pred
1.9	3.5	6.65	207.068	Pred
1.9	3.6	6.84	214.542	Pred
1.9	3.7	7.03	222.07	Pred
1.9	3.8	7.22	229.651	Pred
1.9	3.9	7.41	237.284	Pred
1.9	4	7.6	244.967	Pred
1.9	4.1	7.79	252.7	Pred
1.9	4.2	7.98	260.482	Pred
1.9	4.3	8.17	268.312	Pred
1.9	4.4	8.36	276.19	Pred
1.9	4.5	8.55	284.114	Pred
1.9	4.6	8.74	292.084	Pred
1.9	4.7	8.93	300.098	Pred
1.9	4.8	9.12	308.157	Pred
1.9	4.9	9.31	316.259	Pred
1.9	5	9.5	324.405	Pred
1.9	5.1	9.69	332.592	Pred
1.9	5.2	9.88	340.821	Pred
1.9	5.3	10.07	349.091	Pred
1.9	5.4	10.26	357.402	Pred
1.9	5.5	10.45	365.753	Pred
1.9	5.6	10.64	374.142	Pred
1.9	5.7	10.83	382.571	Pred
1.9	5.8	11.02	391.038	Pred
1.9	5.9	11.21	399.543	Pred
1.9	6	11.4	408.086	Pred
1.9	6.1	11.59	416.665	Pred
1.9	6.2	11.78	425.281	Pred
1.9	6.3	11.97	433.932	Pred
1.9	6.4	12.16	442.62	Pred
1.9	6.5	12.35	451.342	Pred
1.9	6.6	12.54	460.1	Pred
1.9	6.7	12.73	468.891	Pred
1.9	6.8	12.92	477.717	Pred
1.9	6.9	13.11	486.576	Pred
1.9	7	13.3	495.469	Pred
1.9	7.1	13.49	504.395	Pred
1.9	7.2	13.68	513.353	Pred
1.9	7.3	13.87	522.343	Pred
1.9	7.4	14.06	531.365	Pred
1.9	7.5	14.25	540.419	Pred
1.9	7.6	14.44	549.504	Pred
1.9	7.7	14.63	558.621	Pred
1.9	7.8	14.82	567.767	Pred
1.9	7.9	15.01	576.945	Pred
1.9	8	15.2	586.152	Pred
1.9	8.1	15.39	595.389	Pred
1.9	8.2	15.58	604.656	Pred
1.9	8.3	15.77	613.952	Pred
1.9	8.4	15.96	623.277	Pred
1.9	8.5	16.15	632.631	Pred
1.9	8.6	16.34	642.013	Pred
1.9	8.7	16.53	651.423	Pred
1.9	8.8	16.72	660.862	Pred
1.9	8.9	16.91	670.328	Pred
1.9	9	17.1	679.822	Pred
1.9	9.1	17.29	689.343	Pred
1.9	9.2	17.48	698.892	Pred
1.9	9.3	17.67	708.467	Pred
1.9	9.4	17.86	718.069	Pred
1.9	9.5	18.05	727.697	Pred
1.9	9.6	18.24	737.352	Pred
1.9	9.7	18.43	747.032	Pred
1.9	9.8	18.62	756.739	Pred
1.9	9.9	18.81	766.471	Pred
1.9	10	19	776.229	Pred
2	2	4	109.205	Pred
2	2.1	4.2	116.122	Pred
2	2.2	4.4	123.124	Pred
2	2.3	4.6	130.21	Pred
2	2.4	4.8	137.375	Pred
2	2.5	5	144.618	Pred
2	2.6	5.2	151.937	Pred
2	2.7	5.4	159.328	Pred
2	2.8	5.6	166.791	Pred
2	2.9	5.8	174.323	Pred
2	3	6	181.923	Pred
2	3.1	6.2	189.588	Pred
2	3.2	6.4	197.318	Pred
2	3.3	6.6	205.111	Pred
2	3.4	6.8	212.964	Pred
2	3.5	7	220.878	Pred
2	3.6	7.2	228.851	Pred
2	3.7	7.4	236.881	Pred
2	3.8	7.6	244.967	Pred
2	3.9	7.8	253.108	Pred
2	4	8	261.304	Pred
2	4.1	8.2	269.553	Pred
2	4.2	8.4	277.854	Pred
2	4.3	8.6	286.207	Pred
2	4.4	8.8	294.61	Pred
2	4.5	9	303.062	Pred
2	4.6	9.2	311.563	Pred
2	4.7	9.4	320.112	Pred
2	4.8	9.6	328.709	Pred
2	4.9	9.8	337.351	Pred
2	5	10	346.04	Pred
2	5.1	10.2	354.773	Pred
2	5.2	10.4	363.551	Pred
2	5.3	10.6	372.373	Pred
2	5.4	10.8	381.238	Pred
2	5.5	11	390.145	Pred
2	5.6	11.2	399.095	Pred
2	5.7	11.4	408.086	Pred
2	5.8	11.6	417.118	Pred
2	5.9	11.8	426.19	Pred
2	6	12	435.302	Pred
2	6.1	12.2	444.453	Pred
2	6.2	12.4	453.644	Pred
2	6.3	12.6	462.872	Pred
2	6.4	12.8	472.139	Pred
2	6.5	13	481.443	Pred
2	6.6	13.2	490.785	Pred
2	6.7	13.4	500.163	Pred
2	6.8	13.6	509.577	Pred
2	6.9	13.8	519.027	Pred
2	7	14	528.513	Pred
2	7.1	14.2	538.034	Pred
2	7.2	14.4	547.589	Pred
2	7.3	14.6	557.179	Pred
2	7.4	14.8	566.803	Pred
2	7.5	15	576.461	Pred
2	7.6	15.2	586.152	Pred
2	7.7	15.4	595.876	Pred
2	7.8	15.6	605.633	Pred
2	7.9	15.8	615.422	Pred
2	8	16	625.244	Pred
2	8.1	16.2	635.097	Pred
2	8.2	16.4	644.982	Pred
2	8.3	16.6	654.898	Pred
2	8.4	16.8	664.844	Pred
2	8.5	17	674.822	Pred
2	8.6	17.2	684.83	Pred
2	8.7	17.4	694.868	Pred
2	8.8	17.6	704.936	Pred
2	8.9	17.8	715.034	Pred
2	9	18	725.161	Pred
2	9.1	18.2	735.317	Pred
2	9.2	18.4	745.502	Pred
2	9.3	18.6	755.716	Pred
2	9.4	18.8	765.958	Pred
2	9.5	19	776.229	Pred
2	9.6	19.2	786.527	Pred
2	9.7	19.4	796.854	Pred
2	9.8	19.6	807.207	Pred
2	9.9	19.8	817.589	Pred
2	10	20	827.997	Pred
2.1	2	4.2	116.122	Pred
2.1	2.1	4.41	123.477	Pred
2.1	2.2	4.62	130.923	Pred
2.1	2.3	4.83	138.457	Pred
2.1	2.4	5.04	146.076	Pred
2.1	2.5	5.25	153.778	Pred
2.1	2.6	5.46	161.56	Pred
2.1	2.7	5.67	169.42	Pred
2.1	2.8	5.88	177.355	Pred
2.1	2.9	6.09	185.364	Pred
2.1	3	6.3	193.445	Pred
2.1	3.1	6.51	201.596	Pred
2.1	3.2	6.72	209.816	Pred
2.1	3.3	6.93	218.102	Pred
2.1	3.4	7.14	226.453	Pred
2.1	3.5	7.35	234.868	Pred
2.1	3.6	7.56	243.345	Pred
2.1	3.7	7.77	251.884	Pred
2.1	3.8	7.98	260.482	Pred
2.1	3.9	8.19	269.139	Pred
2.1	4	8.4	277.854	Pred
2.1	4.1	8.61	286.626	Pred
2.1	4.2	8.82	295.453	Pred
2.1	4.3	9.03	304.334	Pred
2.1	4.4	9.24	313.269	Pred
2.1	4.5	9.45	322.257	Pred
2.1	4.6	9.66	331.296	Pred
2.1	4.7	9.87	340.387	Pred
2.1	4.8	10.08	349.528	Pred
2.1	4.9	10.29	358.718	Pred
2.1	5	10.5	367.957	Pred
2.1	5.1	10.71	377.243	Pred
2.1	5.2	10.92	386.577	Pred
2.1	5.3	11.13	395.958	Pred
2.1	5.4	11.34	405.384	Pred
2.1	5.5	11.55	414.856	Pred
2.1	5.6	11.76	424.372	Pred
2.1	5.7	11.97	433.932	Pred
2.1	5.8	12.18	443.536	Pred
2.1	5.9	12.39	453.183	Pred
2.1	6	12.6	462.872	Pred
2.1	6.1	12.81	472.603	Pred
2.1	6.2	13.02	482.376	Pred
2.1	6.3	13.23	492.189	Pred
2.1	6.4	13.44	502.043	Pred
2.1	6.5	13.65	511.936	Pred
2.1	6.6	13.86	521.869	Pred
2.1	6.7	14.07	531.841	Pred
2.1	6.8	14.28	541.852	Pred
2.1	6.9	14.49	551.9	Pred
2.1	7	14.7	561.987	Pred
2.1	7.1	14.91	572.111	Pred
2.1	7.2	15.12	582.272	Pred
2.1	7.3	15.33	592.469	Pred
2.1	7.4	15.54	602.703	Pred
2.1	7.5	15.75	612.972	Pred
2.1	7.6	15.96	623.277	Pred
2.1	7.7	16.17	633.617	Pred
2.1	7.8	16.38	643.992	Pred
2.1	7.9	16.59	654.401	Pred
2.1	8	16.8	664.844	Pred
2.1	8.1	17.01	675.322	Pred
2.1	8.2	17.22	685.832	Pred
2.1	8.3	17.43	696.376	Pred
2.1	8.4	17.64	706.953	Pred
2.1	8.5	17.85	717.563	Pred
2.1	8.6	18.06	728.205	Pred
2.1	8.7	18.27	738.879	Pred
2.1	8.8	18.48	749.584	Pred
2.1	8.9	18.69	760.322	Pred
2.1	9	18.9	771.09	Pred
2.1	9.1	19.11	781.89	Pred
2.1	9.2	19.32	792.72	Pred
2.1	9.3	19.53	803.58	Pred
2.1	9.4	19.74	814.471	Pred
2.1	9.5	19.95	825.392	Pred
2.1	9.6	20.16	836.343	Pred
2.1	9.7	20.37	847.323	Pred
2.1	9.8	20.58	858.333	Pred
2.1	9.9	20.79	869.372	Pred
2.1	10	21	880.439	Pred
2.2	2	4.4	123.124	Pred
2.2	2.1	4.62	130.923	Pred
2.2	2.2	4.84	138.818	Pred
2.2	2.3	5.06	146.806	Pred
2.2	2.4	5.28	154.885	Pred
2.2	2.5	5.5	163.051	Pred
2.2	2.6	5.72	171.302	Pred
2.2	2.7	5.94	179.636	Pred
2.2	2.8	6.16	188.05	Pred
2.2	2.9	6.38	196.542	Pred
2.2	3	6.6	205.111	Pred
2.2	3.1	6.82	213.753	Pred
2.2	3.2	7.04	222.468	Pred
2.2	3.3	7.26	231.254	Pred
2.2	3.4	7.48	240.108	Pred
2.2	3.5	7.7	249.031	Pred
2.2	3.6	7.92	258.02	Pred
2.2	3.7	8.14	267.073	Pred
2.2	3.8	8.36	276.19	Pred
2.2	3.9	8.58	285.369	Pred
2.2	4	8.8	294.61	Pred
2.2	4.1	9.02	303.91	Pred
2.2	4.2	9.24	313.269	Pred
2.2	4.3	9.46	322.686	Pred
2.2	4.4	9.68	332.16	Pred
2.2	4.5	9.9	341.69	Pred
2.2	4.6	10.12	351.274	Pred
2.2	4.7	10.34	360.913	Pred
2.2	4.8	10.56	370.605	Pred
2.2	4.9	10.78	380.349	Pred
2.2	5	11	390.145	Pred
2.2	5.1	11.22	399.992	Pred
2.2	5.2	11.44	409.889	Pred
2.2	5.3	11.66	419.835	Pred
2.2	5.4	11.88	429.83	Pred
2.2	5.5	12.1	439.873	Pred
2.2	5.6	12.32	449.963	Pred
2.2	5.7	12.54	460.1	Pred
2.2	5.8	12.76	470.283	Pred
2.2	5.9	12.98	480.511	Pred
2.2	6	13.2	490.785	Pred
2.2	6.1	13.42	501.102	Pred
2.2	6.2	13.64	511.464	Pred
2.2	6.3	13.86	521.869	Pred
2.2	6.4	14.08	532.317	Pred
2.2	6.5	14.3	542.807	Pred
2.2	6.6	14.52	553.339	Pred
2.2	6.7	14.74	563.912	Pred
2.2	6.8	14.96	574.527	Pred
2.2	6.9	15.18	585.181	Pred
2.2	7	15.4	595.876	Pred
2.2	7.1	15.62	606.611	Pred
2.2	7.2	15.84	617.384	Pred
2.2	7.3	16.06	628.196	Pred
2.2	7.4	16.28	639.047	Pred
2.2	7.5	16.5	649.936	Pred
2.2	7.6	16.72	660.862	Pred
2.2	7.7	16.94	671.826	Pred
2.2	7.8	17.16	682.826	Pred
2.2	7.9	17.38	693.863	Pred
2.2	8	17.6	704.936	Pred
2.2	8.1	17.82	716.045	Pred
2.2	8.2	18.04	727.19	Pred
2.2	8.3	18.26	738.37	Pred
2.2	8.4	18.48	749.584	Pred
2.2	8.5	18.7	760.834	Pred
2.2	8.6	18.92	772.117	Pred
2.2	8.7	19.14	783.435	Pred
2.2	8.8	19.36	794.786	Pred
2.2	8.9	19.58	806.171	Pred
2.2	9	19.8	817.589	Pred
2.2	9.1	20.02	829.039	Pred
2.2	9.2	20.24	840.523	Pred
2.2	9.3	20.46	852.038	Pred
2.2	9.4	20.68	863.586	Pred
2.2	9.5	20.9	875.166	Pred
2.2	9.6	21.12	886.777	Pred
2.2	9.7	21.34	898.419	Pred
2.2	9.8	21.56	910.093	Pred
2.2	9.9	21.78	921.797	Pred
2.2	10	22	933.532	Pred
2.3	2	4.6	130.21	Pred
2.3	2.1	4.83	138.457	Pred
2.3	2.2	5.06	146.806	Pred
2.3	2.3	5.29	155.254	Pred
2.3	2.4	5.52	163.798	Pred
2.3	2.5	5.75	172.434	Pred
2.3	2.6	5.98	181.16	Pred
2.3	2.7	6.21	189.973	Pred
2.3	2.8	6.44	198.872	Pred
2.3	2.9	6.67	207.852	Pred
2.3	3	6.9	216.914	Pred
2.3	3.1	7.13	226.054	Pred
2.3	3.2	7.36	235.27	Pred
2.3	3.3	7.59	244.561	Pred
2.3	3.4	7.82	253.926	Pred
2.3	3.5	8.05	263.362	Pred
2.3	3.6	8.28	272.867	Pred
2.3	3.7	8.51	282.442	Pred
2.3	3.8	8.74	292.084	Pred
2.3	3.9	8.97	301.791	Pred
2.3	4	9.2	311.563	Pred
2.3	4.1	9.43	321.399	Pred
2.3	4.2	9.66	331.296	Pred
2.3	4.3	9.89	341.255	Pred
2.3	4.4	10.12	351.274	Pred
2.3	4.5	10.35	361.353	Pred
2.3	4.6	10.58	371.489	Pred
2.3	4.7	10.81	381.682	Pred
2.3	4.8	11.04	391.932	Pred
2.3	4.9	11.27	402.237	Pred
2.3	5	11.5	412.597	Pred
2.3	5.1	11.73	423.01	Pred
2.3	5.2	11.96	433.476	Pred
2.3	5.3	12.19	443.995	Pred
2.3	5.4	12.42	454.565	Pred
2.3	5.5	12.65	465.185	Pred
2.3	5.6	12.88	475.856	Pred
2.3	5.7	13.11	486.576	Pred
2.3	5.8	13.34	497.345	Pred
2.3	5.9	13.57	508.162	Pred
2.3	6	13.8	519.027	Pred
2.3	6.1	14.03	529.939	Pred
2.3	6.2	14.26	540.897	Pred
2.3	6.3	14.49	551.9	Pred
2.3	6.4	14.72	562.95	Pred
2.3	6.5	14.95	574.043	Pred
2.3	6.6	15.18	585.181	Pred
2.3	6.7	15.41	596.363	Pred
2.3	6.8	15.64	607.588	Pred
2.3	6.9	15.87	618.856	Pred
2.3	7	16.1	630.166	Pred
2.3	7.1	16.33	641.518	Pred
2.3	7.2	16.56	652.912	Pred
2.3	7.3	16.79	664.346	Pred
2.3	7.4	17.02	675.821	Pred
2.3	7.5	17.25	687.337	Pred
2.3	7.6	17.48	698.892	Pred
2.3	7.7	17.71	710.486	Pred
2.3	7.8	17.94	722.12	Pred
2.3	7.9	18.17	733.792	Pred
2.3	8	18.4	745.502	Pred
2.3	8.1	18.63	757.251	Pred
2.3	8.2	18.86	769.037	Pred
2.3	8.3	19.09	780.86	Pred
2.3	8.4	19.32	792.72	Pred
2.3	8.5	19.55	804.616	Pred
2.3	8.6	19.78	816.549	Pred
2.3	8.7	20.01	828.518	Pred
2.3	8.8	20.24	840.523	Pred
2.3	8.9	20.47	852.563	Pred
2.3	9	20.7	864.637	Pred
2.3	9.1	20.93	876.747	Pred
2.3	9.2	21.16	888.891	Pred
2.3	9.3	21.39	901.07	Pred
2.3	9.4	21.62	913.282	Pred
2.3	9.5	21.85	925.528	Pred
2.3	9.6	22.08	937.807	Pred
2.3	9.7	22.31	950.119	Pred
2.3	9.8	22.54	962.465	Pred
2.3	9.9	22.77	974.843	Pred
2.3	10	23	987.253	Pred
2.4	2	4.8	137.375	Pred
2.4	2.1	5.04	146.076	Pred
2.4	2.2	5.28	154.885	Pred
2.4	2.3	5.52	163.798	Pred
2.4	2.4	5.76	172.811	Pred
2.4	2.5	6	181.923	Pred
2.4	2.6	6.24	191.129	Pred
2.4	2.7	6.48	200.428	Pred
2.4	2.8	6.72	209.816	Pred
2.4	2.9	6.96	219.291	Pred
2.4	3	7.2	228.851	Pred
2.4	3.1	7.44	238.493	Pred
2.4	3.2	7.68	248.217	Pred
2.4	3.3	7.92	258.02	Pred
2.4	3.4	8.16	267.899	Pred
2.4	3.5	8.4	277.854	Pred
2.4	3.6	8.64	287.883	Pred
2.4	3.7	8.88	297.985	Pred
2.4	3.8	9.12	308.157	Pred
2.4	3.9	9.36	318.399	Pred
2.4	4	9.6	328.709	Pred
2.4	4.1	9.84	339.085	Pred
2.4	4.2	10.08	349.528	Pred
2.4	4.3	10.32	360.035	Pred
2.4	4.4	10.56	370.605	Pred
2.4	4.5	10.8	381.238	Pred
2.4	4.6	11.04	391.932	Pred
2.4	4.7	11.28	402.686	Pred
2.4	4.8	11.52	413.5	Pred
2.4	4.9	11.76	424.372	Pred
2.4	5	12	435.302	Pred
2.4	5.1	12.24	446.288	Pred
2.4	5.2	12.48	457.33	Pred
2.4	5.3	12.72	468.428	Pred
2.4	5.4	12.96	479.579	Pred
2.4	5.5	13.2	490.785	Pred
2.4	5.6	13.44	502.043	Pred
2.4	5.7	13.68	513.353	Pred
2.4	5.8	13.92	524.714	Pred
2.4	5.9	14.16	536.127	Pred
2.4	6	14.4	547.589	Pred
2.4	6.1	14.64	559.101	Pred
2.4	6.2	14.88	570.662	Pred
2.4	6.3	15.12	582.272	Pred
2.4	6.4	15.36	593.929	Pred
2.4	6.5	15.6	605.633	Pred
2.4	6.6	15.84	617.384	Pred
2.4	6.7	16.08	629.181	Pred
2.4	6.8	16.32	641.024	Pred
2.4	6.9	16.56	652.912	Pred
2.4	7	16.8	664.844	Pred
2.4	7.1	17.04	676.821	Pred
2.4	7.2	17.28	688.842	Pred
2.4	7.3	17.52	700.905	Pred
2.4	7.4	17.76	713.012	Pred
2.4	7.5	18	725.161	Pred
2.4	7.6	18.24	737.352	Pred
2.4	7.7	18.48	749.584	Pred
2.4	7.8	18.72	761.858	Pred
2.4	7.9	18.96	774.172	Pred
2.4	8	19.2	786.527	Pred
2.4	8.1	19.44	798.922	Pred
2.4	8.2	19.68	811.357	Pred
2.4	8.3	19.92	823.83	Pred
2.4	8.4	20.16	836.343	Pred
2.4	8.5	20.4	848.894	Pred
2.4	8.6	20.64	861.484	Pred
2.4	8.7	20.88	874.112	Pred
2.4	8.8	21.12	886.777	Pred
2.4	8.9	21.36	899.479	Pred
2.4	9	21.6	912.218	Pred
2.4	9.1	21.84	924.995	Pred
2.4	9.2	22.08	937.807	Pred
2.4	9.3	22.32	950.655	Pred
2.4	9.4	22.56	963.54	Pred
2.4	9.5	22.8	976.46	Pred
2.4	9.6	23.04	989.415	Pred
2.4	9.7	23.28	1002.4	Pred
2.4	9.8	23.52	1015.43	Pred
2.4	9.9	23.76	1028.49	Pred
2.4	10	24	1041.58	Pred
2.5	2	5	144.618	Pred
2.5	2.1	5.25	153.778	Pred
2.5	2.2	5.5	163.051	Pred
2.5	2.3	5.75	172.434	Pred
2.5	2.4	6	181.923	Pred
2.5	2.5	6.25	191.515	Pred
2.5	2.6	6.5	201.207	Pred
2.5	2.7	6.75	210.995	Pred
2.5	2.8	7	220.878	Pred
2.5	2.9	7.25	230.853	Pred
2.5	3	7.5	240.917	Pred
2.5	3.1	7.75	251.068	Pred
2.5	3.2	8	261.304	Pred
2.5	3.3	8.25	271.624	Pred
2.5	3.4	8.5	282.024	Pred
2.5	3.5	8.75	292.504	Pred
2.5	3.6	9	303.062	Pred
2.5	3.7	9.25	313.696	Pred
2.5	3.8	9.5	324.405	Pred
2.5	3.9	9.75	335.186	Pred
2.5	4	10	346.04	Pred
2.5	4.1	10.25	356.964	Pred
2.5	4.2	10.5	367.957	Pred
2.5	4.3	10.75	379.018	Pred
2.5	4.4	11	390.145	Pred
2.5	4.5	11.25	401.339	Pred
2.5	4.6	11.5	412.597	Pred
2.5	4.7	11.75	423.918	Pred
2.5	4.8	12	435.302	Pred
2.5	4.9	12.25	446.747	Pred
2.5	5	12.5	458.253	Pred
2.5	5.1	12.75	469.819	Pred
2.5	5.2	13	481.443	Pred
2.5	5.3	13.25	493.126	Pred
2.5	5.4	13.5	504.865	Pred
2.5	5.5	13.75	516.661	Pred
2.5	5.6	14	528.513	Pred
2.5	5.7	14.25	540.419	Pred
2.5	5.8	14.5	552.38	Pred
2.5	5.9	14.75	564.394	Pred
2.5	6	15	576.461	Pred
2.5	6.1	15.25	588.58	Pred
2.5	6.2	15.5	600.751	Pred
2.5	6.3	15.75	612.972	Pred
2.5	6.4	16	625.244	Pred
2.5	6.5	16.25	637.565	Pred
2.5	6.6	16.5	649.936	Pred
2.5	6.7	16.75	662.355	Pred
2.5	6.8	17	674.822	Pred
2.5	6.9	17.25	687.337	Pred
2.5	7	17.5	699.898	Pred
2.5	7.1	17.75	712.507	Pred
2.5	7.2	18	725.161	Pred
2.5	7.3	18.25	737.861	Pred
2.5	7.4	18.5	750.606	Pred
2.5	7.5	18.75	763.395	Pred
2.5	7.6	19	776.229	Pred
2.5	7.7	19.25	789.106	Pred
2.5	7.8	19.5	802.027	Pred
2.5	7.9	19.75	814.991	Pred
2.5	8	20	827.997	Pred
2.5	8.1	20.25	841.045	Pred
2.5	8.2	20.5	854.136	Pred
2.5	8.3	20.75	867.267	Pred
2.5	8.4	21	880.439	Pred
2.5	8.5	21.25	893.653	Pred
2.5	8.6	21.5	906.906	Pred
2.5	8.7	21.75	920.199	Pred
2.5	8.8	22	933.532	Pred
2.5	8.9	22.25	946.904	Pred
2.5	9	22.5	960.315	Pred
2.5	9.1	22.75	973.765	Pred
2.5	9.2	23	987.253	Pred
2.5	9.3	23.25	1000.78	Pred
2.5	9.4	23.5	1014.34	Pred
2.5	9.5	23.75	1027.94	Pred
2.5	9.6	24	1041.58	Pred
2.5	9.7	24.25	1055.26	Pred
2.5	9.8	24.5	1068.97	Pred
2.5	9.9	24.75	1082.72	Pred
2.5	10	25	1096.5	Pred
2.6	2	5.2	151.937	Pred
2.6	2.1	5.46	161.56	Pred
2.6	2.2	5.72	171.302	Pred
2.6	2.3	5.98	181.16	Pred
2.6	2.4	6.24	191.129	Pred
2.6	2.5	6.5	201.207	Pred
2.6	2.6	6.76	211.389	Pred
2.6	2.7	7.02	221.673	Pred
2.6	2.8	7.28	232.056	Pred
2.6	2.9	7.54	242.535	Pred
2.6	3	7.8	253.108	Pred
2.6	3.1	8.06	263.773	Pred
2.6	3.2	8.32	274.528	Pred
2.6	3.3	8.58	285.369	Pred
2.6	3.4	8.84	296.296	Pred
2.6	3.5	9.1	307.307	Pred
2.6	3.6	9.36	318.399	Pred
2.6	3.7	9.62	329.571	Pred
2.6	3.8	9.88	340.821	Pred
2.6	3.9	10.14	352.148	Pred
2.6	4	10.4	363.551	Pred
2.6	4.1	10.66	375.028	Pred
2.6	4.2	10.92	386.577	Pred
2.6	4.3	11.18	398.198	Pred
2.6	4.4	11.44	409.889	Pred
2.6	4.5	11.7	421.649	Pred
2.6	4.6	11.96	433.476	Pred
2.6	4.7	12.22	445.37	Pred
2.6	4.8	12.48	457.33	Pred
2.6	4.9	12.74	469.355	Pred
2.6	5	13	481.443	Pred
2.6	5.1	13.26	493.594	Pred
2.6	5.2	13.52	505.807	Pred
2.6	5.3	13.78	518.081	Pred
2.6	5.4	14.04	530.414	Pred
2.6	5.5	14.3	542.807	Pred
2.6	5.6	14.56	555.258	Pred
2.6	5.7	14.82	567.767	Pred
2.6	5.8	15.08	580.333	Pred
2.6	5.9	15.34	592.955	Pred
2.6	6	15.6	605.633	Pred
2.6	6.1	15.86	618.365	Pred
2.6	6.2	16.12	631.152	Pred
2.6	6.3	16.38	643.992	Pred
2.6	6.4	16.64	656.884	Pred
2.6	6.5	16.9	669.829	Pred
2.6	6.6	17.16	682.826	Pred
2.6	6.7	17.42	695.874	Pred
2.6	6.8	17.68	708.972	Pred
2.6	6.9	17.94	722.12	Pred
2.6	7	18.2	735.317	Pred
2.6	7.1	18.46	748.563	Pred
2.6	7.2	18.72	761.858	Pred
2.6	7.3	18.98	775.2	Pred
2.6	7.4	19.24	788.59	Pred
[truncated: 15,821 more rows]

## Sheet: Gtinv
kWperson	Population	Total energy use	Gt	Set
0.2	2	0.4	5.76545	Pred
0.2	2.1	0.42	6.13595	Pred
0.2	2.2	0.44	6.51136	Pred
0.2	2.3	0.46	6.89152	Pred
0.2	2.4	0.48	7.27627	Pred
0.2	2.5	0.5	7.66549	Pred
0.2	2.6	0.52	8.05904	Pred
0.2	2.7	0.54	8.45679	Pred
0.2	2.8	0.56	8.85864	Pred
0.2	2.9	0.58	9.26448	Pred
0.2	3	0.6	9.67421	Pred
0.2	3.1	0.62	10.0877	Pred
0.2	3.2	0.64	10.505	Pred
0.2	3.3	0.66	10.9258	Pred
0.2	3.4	0.68	11.3502	Pred
0.2	3.5	0.7	11.7781	Pred
0.2	3.6	0.72	12.2093	Pred
0.2	3.7	0.74	12.6439	Pred
0.2	3.8	0.76	13.0817	Pred
0.2	3.9	0.78	13.5227	Pred
0.2	4	0.8	13.9669	Pred
0.2	4.1	0.82	14.4142	Pred
0.2	4.2	0.84	14.8645	Pred
0.2	4.3	0.86	15.3177	Pred
0.2	4.4	0.88	15.7739	Pred
0.2	4.5	0.9	16.2329	Pred
0.2	4.6	0.92	16.6948	Pred
0.2	4.7	0.94	17.1595	Pred
0.2	4.8	0.96	17.6269	Pred
0.2	4.9	0.98	18.097	Pred
0.2	5	1	18.5698	Pred
0.2	5.1	1.02	19.0452	Pred
0.2	5.2	1.04	19.5232	Pred
0.2	5.3	1.06	20.0037	Pred
0.2	5.4	1.08	20.4867	Pred
0.2	5.5	1.1	20.9722	Pred
0.2	5.6	1.12	21.4602	Pred
0.2	5.7	1.14	21.9506	Pred
0.2	5.8	1.16	22.4434	Pred
0.2	5.9	1.18	22.9385	Pred
0.2	6	1.2	23.4359	Pred
0.2	6.1	1.22	23.9357	Pred
0.2	6.2	1.24	24.4377	Pred
0.2	6.3	1.26	24.942	Pred
0.2	6.4	1.28	25.4484	Pred
0.2	6.5	1.3	25.9571	Pred
0.2	6.6	1.32	26.468	Pred
0.2	6.7	1.34	26.9809	Pred
0.2	6.8	1.36	27.496	Pred
0.2	6.9	1.38	28.0133	Pred
0.2	7	1.4	28.5325	Pred
0.2	7.1	1.42	29.0539	Pred
0.2	7.2	1.44	29.5772	Pred
0.2	7.3	1.46	30.1026	Pred
0.2	7.4	1.48	30.63	Pred
0.2	7.5	1.5	31.1594	Pred
0.2	7.6	1.52	31.6907	Pred
0.2	7.7	1.54	32.2239	Pred
0.2	7.8	1.56	32.7591	Pred
0.2	7.9	1.58	33.2962	Pred
0.2	8	1.6	33.8351	Pred
0.2	8.1	1.62	34.3759	Pred
0.2	8.2	1.64	34.9186	Pred
0.2	8.3	1.66	35.4631	Pred
0.2	8.4	1.68	36.0094	Pred
0.2	8.5	1.7	36.5575	Pred
0.2	8.6	1.72	37.1074	Pred
0.2	8.7	1.74	37.6591	Pred
0.2	8.8	1.76	38.2125	Pred
0.2	8.9	1.78	38.7677	Pred
0.2	9	1.8	39.3246	Pred
0.2	9.1	1.82	39.8832	Pred
0.2	9.2	1.84	40.4435	Pred
0.2	9.3	1.86	41.0055	Pred
0.2	9.4	1.88	41.5692	Pred
0.2	9.5	1.9	42.1345	Pred
0.2	9.6	1.92	42.7015	Pred
0.2	9.7	1.94	43.2701	Pred
0.2	9.8	1.96	43.8403	Pred
0.2	9.9	1.98	44.4122	Pred
0.2	10	2	44.9856	Pred
0.2	10.1	2.02	45.5607	Pred
0.2	10.2	2.04	46.1373	Pred
0.2	10.3	2.06	46.7155	Pred
0.2	10.4	2.08	47.2952	Pred
0.2	10.5	2.1	47.8765	Pred
0.2	10.6	2.12	48.4593	Pred
0.2	10.7	2.14	49.0436	Pred
0.2	10.8	2.16	49.6295	Pred
0.2	10.9	2.18	50.2168	Pred
0.2	11	2.2	50.8056	Pred
0.3	2	0.6	9.67421	Pred
0.3	2.1	0.63	10.2959	Pred
0.3	2.2	0.66	10.9258	Pred
0.3	2.3	0.69	11.5637	Pred
0.3	2.4	0.72	12.2093	Pred
0.3	2.5	0.75	12.8624	Pred
0.3	2.6	0.78	13.5227	Pred
0.3	2.7	0.81	14.1902	Pred
0.3	2.8	0.84	14.8645	Pred
0.3	2.9	0.87	15.5454	Pred
0.3	3	0.9	16.2329	Pred
0.3	3.1	0.93	16.9268	Pred
0.3	3.2	0.96	17.6269	Pred
0.3	3.3	0.99	18.3331	Pred
0.3	3.4	1.02	19.0452	Pred
0.3	3.5	1.05	19.7631	Pred
0.3	3.6	1.08	20.4867	Pred
0.3	3.7	1.11	21.2159	Pred
0.3	3.8	1.14	21.9506	Pred
0.3	3.9	1.17	22.6906	Pred
0.3	4	1.2	23.4359	Pred
0.3	4.1	1.23	24.1864	Pred
0.3	4.2	1.26	24.942	Pred
0.3	4.3	1.29	25.7025	Pred
0.3	4.4	1.32	26.468	Pred
0.3	4.5	1.35	27.2382	Pred
0.3	4.6	1.38	28.0133	Pred
0.3	4.7	1.41	28.793	Pred
0.3	4.8	1.44	29.5772	Pred
0.3	4.9	1.47	30.3661	Pred
0.3	5	1.5	31.1594	Pred
0.3	5.1	1.53	31.9571	Pred
0.3	5.2	1.56	32.7591	Pred
0.3	5.3	1.59	33.5654	Pred
0.3	5.4	1.62	34.3759	Pred
0.3	5.5	1.65	35.1906	Pred
0.3	5.6	1.68	36.0094	Pred
0.3	5.7	1.71	36.8322	Pred
0.3	5.8	1.74	37.6591	Pred
0.3	5.9	1.77	38.4899	Pred
0.3	6	1.8	39.3246	Pred
0.3	6.1	1.83	40.1631	Pred
0.3	6.2	1.86	41.0055	Pred
0.3	6.3	1.89	41.8516	Pred
0.3	6.4	1.92	42.7015	Pred
0.3	6.5	1.95	43.555	Pred
0.3	6.6	1.98	44.4122	Pred
0.3	6.7	2.01	45.273	Pred
0.3	6.8	2.04	46.1373	Pred
0.3	6.9	2.07	47.0051	Pred
0.3	7	2.1	47.8765	Pred
0.3	7.1	2.13	48.7513	Pred
0.3	7.2	2.16	49.6295	Pred
0.3	7.3	2.19	50.511	Pred
0.3	7.4	2.22	51.396	Pred
0.3	7.5	2.25	52.2842	Pred
0.3	7.6	2.28	53.1757	Pred
0.3	7.7	2.31	54.0705	Pred
0.3	7.8	2.34	54.9685	Pred
0.3	7.9	2.37	55.8696	Pred
0.3	8	2.4	56.774	Pred
0.3	8.1	2.43	57.6814	Pred
0.3	8.2	2.46	58.592	Pred
0.3	8.3	2.49	59.5057	Pred
0.3	8.4	2.52	60.4224	Pred
0.3	8.5	2.55	61.3421	Pred
0.3	8.6	2.58	62.2648	Pred
0.3	8.7	2.61	63.1905	Pred
0.3	8.8	2.64	64.1191	Pred
0.3	8.9	2.67	65.0507	Pred
0.3	9	2.7	65.9851	Pred
0.3	9.1	2.73	66.9224	Pred
0.3	9.2	2.76	67.8626	Pred
0.3	9.3	2.79	68.8056	Pred
0.3	9.4	2.82	69.7514	Pred
0.3	9.5	2.85	70.7	Pred
0.3	9.6	2.88	71.6514	Pred
0.3	9.7	2.91	72.6055	Pred
0.3	9.8	2.94	73.5624	Pred
0.3	9.9	2.97	74.5219	Pred
0.3	10	3	75.4841	Pred
0.3	10.1	3.03	76.449	Pred
0.3	10.2	3.06	77.4166	Pred
0.3	10.3	3.09	78.3867	Pred
0.3	10.4	3.12	79.3595	Pred
0.3	10.5	3.15	80.3348	Pred
0.3	10.6	3.18	81.3128	Pred
0.3	10.7	3.21	82.2933	Pred
0.3	10.8	3.24	83.2763	Pred
0.3	10.9	3.27	84.2618	Pred
0.3	11	3.3	85.2499	Pred
0.4	2	0.8	13.9669	Pred
0.4	2.1	0.84	14.8645	Pred
0.4	2.2	0.88	15.7739	Pred
0.4	2.3	0.92	16.6948	Pred
0.4	2.4	0.96	17.6269	Pred
0.4	2.5	1	18.5698	Pred
0.4	2.6	1.04	19.5232	Pred
0.4	2.7	1.08	20.4867	Pred
0.4	2.8	1.12	21.4602	Pred
0.4	2.9	1.16	22.4434	Pred
0.4	3	1.2	23.4359	Pred
0.4	3.1	1.24	24.4377	Pred
0.4	3.2	1.28	25.4484	Pred
0.4	3.3	1.32	26.468	Pred
0.4	3.4	1.36	27.496	Pred
0.4	3.5	1.4	28.5325	Pred
0.4	3.6	1.44	29.5772	Pred
0.4	3.7	1.48	30.63	Pred
0.4	3.8	1.52	31.6907	Pred
0.4	3.9	1.56	32.7591	Pred
0.4	4	1.6	33.8351	Pred
0.4	4.1	1.64	34.9186	Pred
0.4	4.2	1.68	36.0094	Pred
0.4	4.3	1.72	37.1074	Pred
0.4	4.4	1.76	38.2125	Pred
0.4	4.5	1.8	39.3246	Pred
0.4	4.6	1.84	40.4435	Pred
0.4	4.7	1.88	41.5692	Pred
0.4	4.8	1.92	42.7015	Pred
0.4	4.9	1.96	43.8403	Pred
0.4	5	2	44.9856	Pred
0.4	5.1	2.04	46.1373	Pred
0.4	5.2	2.08	47.2952	Pred
0.4	5.3	2.12	48.4593	Pred
0.4	5.4	2.16	49.6295	Pred
0.4	5.5	2.2	50.8056	Pred
0.4	5.6	2.24	51.9878	Pred
0.4	5.7	2.28	53.1757	Pred
0.4	5.8	2.32	54.3695	Pred
0.4	5.9	2.36	55.5689	Pred
0.4	6	2.4	56.774	Pred
0.4	6.1	2.44	57.9846	Pred
0.4	6.2	2.48	59.2008	Pred
0.4	6.3	2.52	60.4224	Pred
0.4	6.4	2.56	61.6493	Pred
0.4	6.5	2.6	62.8816	Pred
0.4	6.6	2.64	64.1191	Pred
0.4	6.7	2.68	65.3618	Pred
0.4	6.8	2.72	66.6097	Pred
0.4	6.9	2.76	67.8626	Pred
0.4	7	2.8	69.1206	Pred
0.4	7.1	2.84	70.3835	Pred
0.4	7.2	2.88	71.6514	Pred
0.4	7.3	2.92	72.9242	Pred
0.4	7.4	2.96	74.2018	Pred
0.4	7.5	3	75.4841	Pred
0.4	7.6	3.04	76.7712	Pred
0.4	7.7	3.08	78.063	Pred
0.4	7.8	3.12	79.3595	Pred
0.4	7.9	3.16	80.6605	Pred
0.4	8	3.2	81.9662	Pred
0.4	8.1	3.24	83.2763	Pred
0.4	8.2	3.28	84.5909	Pred
0.4	8.3	3.32	85.91	Pred
0.4	8.4	3.36	87.2334	Pred
0.4	8.5	3.4	88.5612	Pred
0.4	8.6	3.44	89.8934	Pred
0.4	8.7	3.48	91.2298	Pred
0.4	8.8	3.52	92.5705	Pred
0.4	8.9	3.56	93.9154	Pred
0.4	9	3.6	95.2645	Pred
0.4	9.1	3.64	96.6178	Pred
0.4	9.2	3.68	97.9751	Pred
0.4	9.3	3.72	99.3366	Pred
0.4	9.4	3.76	100.702	Pred
0.4	9.5	3.8	102.072	Pred
0.4	9.6	3.84	103.445	Pred
0.4	9.7	3.88	104.823	Pred
0.4	9.8	3.92	106.204	Pred
0.4	9.9	3.96	107.589	Pred
0.4	10	4	108.979	Pred
0.4	10.1	4.04	110.372	Pred
0.4	10.2	4.08	111.768	Pred
0.4	10.3	4.12	113.169	Pred
0.4	10.4	4.16	114.573	Pred
0.4	10.5	4.2	115.982	Pred
0.4	10.6	4.24	117.393	Pred
0.4	10.7	4.28	118.809	Pred
0.4	10.8	4.32	120.228	Pred
0.4	10.9	4.36	121.651	Pred
0.4	11	4.4	123.078	Pred
0.5	2	1	18.5698	Pred
0.5	2.1	1.05	19.7631	Pred
0.5	2.2	1.1	20.9722	Pred
0.5	2.3	1.15	22.1967	Pred
0.5	2.4	1.2	23.4359	Pred
0.5	2.5	1.25	24.6896	Pred
0.5	2.6	1.3	25.9571	Pred
0.5	2.7	1.35	27.2382	Pred
0.5	2.8	1.4	28.5325	Pred
0.5	2.9	1.45	29.8397	Pred
0.5	3	1.5	31.1594	Pred
0.5	3.1	1.55	32.4913	Pred
0.5	3.2	1.6	33.8351	Pred
0.5	3.3	1.65	35.1906	Pred
0.5	3.4	1.7	36.5575	Pred
0.5	3.5	1.75	37.9356	Pred
0.5	3.6	1.8	39.3246	Pred
0.5	3.7	1.85	40.7243	Pred
0.5	3.8	1.9	42.1345	Pred
0.5	3.9	1.95	43.555	Pred
0.5	4	2	44.9856	Pred
0.5	4.1	2.05	46.4262	Pred
0.5	4.2	2.1	47.8765	Pred
0.5	4.3	2.15	49.3364	Pred
0.5	4.4	2.2	50.8056	Pred
0.5	4.5	2.25	52.2842	Pred
0.5	4.6	2.3	53.7719	Pred
0.5	4.7	2.35	55.2685	Pred
0.5	4.8	2.4	56.774	Pred
0.5	4.9	2.45	58.2881	Pred
0.5	5	2.5	59.8109	Pred
0.5	5.1	2.55	61.3421	Pred
0.5	5.2	2.6	62.8816	Pred
0.5	5.3	2.65	64.4293	Pred
0.5	5.4	2.7	65.9851	Pred
0.5	5.5	2.75	67.5489	Pred
0.5	5.6	2.8	69.1206	Pred
0.5	5.7	2.85	70.7	Pred
0.5	5.8	2.9	72.2872	Pred
0.5	5.9	2.95	73.8819	Pred
0.5	6	3	75.4841	Pred
0.5	6.1	3.05	77.0938	Pred
0.5	6.2	3.1	78.7107	Pred
0.5	6.3	3.15	80.3348	Pred
0.5	6.4	3.2	81.9662	Pred
0.5	6.5	3.25	83.6045	Pred
0.5	6.6	3.3	85.2499	Pred
0.5	6.7	3.35	86.9021	Pred
0.5	6.8	3.4	88.5612	Pred
0.5	6.9	3.45	90.2271	Pred
0.5	7	3.5	91.8996	Pred
0.5	7.1	3.55	93.5788	Pred
0.5	7.2	3.6	95.2645	Pred
0.5	7.3	3.65	96.9567	Pred
0.5	7.4	3.7	98.6553	Pred
0.5	7.5	3.75	100.36	Pred
0.5	7.6	3.8	102.072	Pred
0.5	7.7	3.85	103.789	Pred
0.5	7.8	3.9	105.513	Pred
0.5	7.9	3.95	107.243	Pred
0.5	8	4	108.979	Pred
0.5	8.1	4.05	110.72	Pred
0.5	8.2	4.1	112.468	Pred
0.5	8.3	4.15	114.222	Pred
0.5	8.4	4.2	115.982	Pred
0.5	8.5	4.25	117.747	Pred
0.5	8.6	4.3	119.518	Pred
0.5	8.7	4.35	121.295	Pred
0.5	8.8	4.4	123.078	Pred
0.5	8.9	4.45	124.866	Pred
0.5	9	4.5	126.659	Pred
0.5	9.1	4.55	128.459	Pred
0.5	9.2	4.6	130.263	Pred
0.5	9.3	4.65	132.073	Pred
0.5	9.4	4.7	133.889	Pred
0.5	9.5	4.75	135.71	Pred
0.5	9.6	4.8	137.536	Pred
0.5	9.7	4.85	139.367	Pred
0.5	9.8	4.9	141.204	Pred
0.5	9.9	4.95	143.046	Pred
0.5	10	5	144.893	Pred
0.5	10.1	5.05	146.745	Pred
0.5	10.2	5.1	148.602	Pred
0.5	10.3	5.15	150.464	Pred
0.5	10.4	5.2	152.332	Pred
0.5	10.5	5.25	154.204	Pred
0.5	10.6	5.3	156.081	Pred
0.5	10.7	5.35	157.963	Pred
0.5	10.8	5.4	159.85	Pred
0.5	10.9	5.45	161.742	Pred
0.5	11	5.5	163.638	Pred
0.6	2	1.2	23.4359	Pred
0.6	2.1	1.26	24.942	Pred
0.6	2.2	1.32	26.468	Pred
0.6	2.3	1.38	28.0133	Pred
0.6	2.4	1.44	29.5772	Pred
0.6	2.5	1.5	31.1594	Pred
0.6	2.6	1.56	32.7591	Pred
0.6	2.7	1.62	34.3759	Pred
0.6	2.8	1.68	36.0094	Pred
0.6	2.9	1.74	37.6591	Pred
0.6	3	1.8	39.3246	Pred
0.6	3.1	1.86	41.0055	Pred
0.6	3.2	1.92	42.7015	Pred
0.6	3.3	1.98	44.4122	Pred
0.6	3.4	2.04	46.1373	Pred
0.6	3.5	2.1	47.8765	Pred
0.6	3.6	2.16	49.6295	Pred
0.6	3.7	2.22	51.396	Pred
0.6	3.8	2.28	53.1757	Pred
0.6	3.9	2.34	54.9685	Pred
0.6	4	2.4	56.774	Pred
0.6	4.1	2.46	58.592	Pred
0.6	4.2	2.52	60.4224	Pred
0.6	4.3	2.58	62.2648	Pred
0.6	4.4	2.64	64.1191	Pred
0.6	4.5	2.7	65.9851	Pred
0.6	4.6	2.76	67.8626	Pred
0.6	4.7	2.82	69.7514	Pred
0.6	4.8	2.88	71.6514	Pred
0.6	4.9	2.94	73.5624	Pred
0.6	5	3	75.4841	Pred
0.6	5.1	3.06	77.4166	Pred
0.6	5.2	3.12	79.3595	Pred
0.6	5.3	3.18	81.3128	Pred
0.6	5.4	3.24	83.2763	Pred
0.6	5.5	3.3	85.2499	Pred
0.6	5.6	3.36	87.2334	Pred
0.6	5.7	3.42	89.2268	Pred
0.6	5.8	3.48	91.2298	Pred
0.6	5.9	3.54	93.2424	Pred
0.6	6	3.6	95.2645	Pred
0.6	6.1	3.66	97.2959	Pred
0.6	6.2	3.72	99.3366	Pred
0.6	6.3	3.78	101.386	Pred
0.6	6.4	3.84	103.445	Pred
0.6	6.5	3.9	105.513	Pred
0.6	6.6	3.96	107.589	Pred
0.6	6.7	4.02	109.675	Pred
0.6	6.8	4.08	111.768	Pred
0.6	6.9	4.14	113.871	Pred
0.6	7	4.2	115.982	Pred
0.6	7.1	4.26	118.101	Pred
0.6	7.2	4.32	120.228	Pred
0.6	7.3	4.38	122.364	Pred
0.6	7.4	4.44	124.508	Pred
0.6	7.5	4.5	126.659	Pred
0.6	7.6	4.56	128.819	Pred
0.6	7.7	4.62	130.987	Pred
0.6	7.8	4.68	133.162	Pred
0.6	7.9	4.74	135.345	Pred
0.6	8	4.8	137.536	Pred
0.6	8.1	4.86	139.734	Pred
0.6	8.2	4.92	141.94	Pred
0.6	8.3	4.98	144.154	Pred
0.6	8.4	5.04	146.374	Pred
0.6	8.5	5.1	148.602	Pred
0.6	8.6	5.16	150.838	Pred
0.6	8.7	5.22	153.08	Pred
0.6	8.8	5.28	155.33	Pred
0.6	8.9	5.34	157.586	Pred
0.6	9	5.4	159.85	Pred
0.6	9.1	5.46	162.121	Pred
0.6	9.2	5.52	164.398	Pred
0.6	9.3	5.58	166.683	Pred
0.6	9.4	5.64	168.974	Pred
0.6	9.5	5.7	171.272	Pred
0.6	9.6	5.76	173.577	Pred
0.6	9.7	5.82	175.888	Pred
0.6	9.8	5.88	178.206	Pred
0.6	9.9	5.94	180.531	Pred
0.6	10	6	182.862	Pred
0.6	10.1	6.06	185.199	Pred
0.6	10.2	6.12	187.543	Pred
0.6	10.3	6.18	189.893	Pred
0.6	10.4	6.24	192.25	Pred
0.6	10.5	6.3	194.613	Pred
0.6	10.6	6.36	196.982	Pred
0.6	10.7	6.42	199.357	Pred
0.6	10.8	6.48	201.738	Pred
0.6	10.9	6.54	204.126	Pred
0.6	11	6.6	206.519	Pred
0.7	2	1.4	28.5325	Pred
0.7	2.1	1.47	30.3661	Pred
0.7	2.2	1.54	32.2239	Pred
0.7	2.3	1.61	34.1053	Pred
0.7	2.4	1.68	36.0094	Pred
0.7	2.5	1.75	37.9356	Pred
0.7	2.6	1.82	39.8832	Pred
0.7	2.7	1.89	41.8516	Pred
0.7	2.8	1.96	43.8403	Pred
0.7	2.9	2.03	45.8488	Pred
0.7	3	2.1	47.8765	Pred
0.7	3.1	2.17	49.9229	Pred
0.7	3.2	2.24	51.9878	Pred
0.7	3.3	2.31	54.0705	Pred
0.7	3.4	2.38	56.1707	Pred
0.7	3.5	2.45	58.2881	Pred
0.7	3.6	2.52	60.4224	Pred
0.7	3.7	2.59	62.573	Pred
0.7	3.8	2.66	64.7398	Pred
0.7	3.9	2.73	66.9224	Pred
0.7	4	2.8	69.1206	Pred
0.7	4.1	2.87	71.334	Pred
0.7	4.2	2.94	73.5624	Pred
0.7	4.3	3.01	75.8055	Pred
0.7	4.4	3.08	78.063	Pred
0.7	4.5	3.15	80.3348	Pred
0.7	4.6	3.22	82.6207	Pred
0.7	4.7	3.29	84.9202	Pred
0.7	4.8	3.36	87.2334	Pred
0.7	4.9	3.43	89.5599	Pred
0.7	5	3.5	91.8996	Pred
0.7	5.1	3.57	94.2523	Pred
0.7	5.2	3.64	96.6178	Pred
0.7	5.3	3.71	98.9958	Pred
0.7	5.4	3.78	101.386	Pred
0.7	5.5	3.85	103.789	Pred
0.7	5.6	3.92	106.204	Pred
0.7	5.7	3.99	108.631	Pred
0.7	5.8	4.06	111.07	Pred
0.7	5.9	4.13	113.52	Pred
0.7	6	4.2	115.982	Pred
0.7	6.1	4.27	118.455	Pred
0.7	6.2	4.34	120.939	Pred
0.7	6.3	4.41	123.435	Pred
0.7	6.4	4.48	125.941	Pred
0.7	6.5	4.55	128.459	Pred
0.7	6.6	4.62	130.987	Pred
0.7	6.7	4.69	133.525	Pred
0.7	6.8	4.76	136.075	Pred
0.7	6.9	4.83	138.634	Pred
0.7	7	4.9	141.204	Pred
0.7	7.1	4.97	143.784	Pred
0.7	7.2	5.04	146.374	Pred
0.7	7.3	5.11	148.974	Pred
0.7	7.4	5.18	151.584	Pred
0.7	7.5	5.25	154.204	Pred
0.7	7.6	5.32	156.833	Pred
0.7	7.7	5.39	159.472	Pred
0.7	7.8	5.46	162.121	Pred
0.7	7.9	5.53	164.779	Pred
0.7	8	5.6	167.446	Pred
0.7	8.1	5.67	170.122	Pred
0.7	8.2	5.74	172.808	Pred
0.7	8.3	5.81	175.503	Pred
0.7	8.4	5.88	178.206	Pred
0.7	8.5	5.95	180.919	Pred
0.7	8.6	6.02	183.64	Pred
0.7	8.7	6.09	186.37	Pred
0.7	8.8	6.16	189.109	Pred
0.7	8.9	6.23	191.857	Pred
0.7	9	6.3	194.613	Pred
0.7	9.1	6.37	197.377	Pred
0.7	9.2	6.44	200.15	Pred
0.7	9.3	6.51	202.931	Pred
0.7	9.4	6.58	205.721	Pred
0.7	9.5	6.65	208.519	Pred
0.7	9.6	6.72	211.324	Pred
0.7	9.7	6.79	214.138	Pred
0.7	9.8	6.86	216.961	Pred
0.7	9.9	6.93	219.791	Pred
0.7	10	7	222.628	Pred
0.7	10.1	7.07	225.474	Pred
0.7	10.2	7.14	228.328	Pred
0.7	10.3	7.21	231.189	Pred
0.7	10.4	7.28	234.058	Pred
0.7	10.5	7.35	236.935	Pred
0.7	10.6	7.42	239.819	Pred
0.7	10.7	7.49	242.711	Pred
0.7	10.8	7.56	245.61	Pred
0.7	10.9	7.63	248.517	Pred
0.7	11	7.7	251.431	Pred
0.8	2	1.6	33.8351	Pred
0.8	2.1	1.68	36.0094	Pred
0.8	2.2	1.76	38.2125	Pred
0.8	2.3	1.84	40.4435	Pred
0.8	2.4	1.92	42.7015	Pred
0.8	2.5	2	44.9856	Pred
0.8	2.6	2.08	47.2952	Pred
0.8	2.7	2.16	49.6295	Pred
0.8	2.8	2.24	51.9878	Pred
0.8	2.9	2.32	54.3695	Pred
0.8	3	2.4	56.774	Pred
0.8	3.1	2.48	59.2008	Pred
0.8	3.2	2.56	61.6493	Pred
0.8	3.3	2.64	64.1191	Pred
0.8	3.4	2.72	66.6097	Pred
0.8	3.5	2.8	69.1206	Pred
0.8	3.6	2.88	71.6514	Pred
0.8	3.7	2.96	74.2018	Pred
0.8	3.8	3.04	76.7712	Pred
0.8	3.9	3.12	79.3595	Pred
0.8	4	3.2	81.9662	Pred
0.8	4.1	3.28	84.5909	Pred
0.8	4.2	3.36	87.2334	Pred
0.8	4.3	3.44	89.8934	Pred
0.8	4.4	3.52	92.5705	Pred
0.8	4.5	3.6	95.2645	Pred
0.8	4.6	3.68	97.9751	Pred
0.8	4.7	3.76	100.702	Pred
0.8	4.8	3.84	103.445	Pred
0.8	4.9	3.92	106.204	Pred
0.8	5	4	108.979	Pred
0.8	5.1	4.08	111.768	Pred
0.8	5.2	4.16	114.573	Pred
0.8	5.3	4.24	117.393	Pred
0.8	5.4	4.32	120.228	Pred
0.8	5.5	4.4	123.078	Pred
0.8	5.6	4.48	125.941	Pred
0.8	5.7	4.56	128.819	Pred
0.8	5.8	4.64	131.711	Pred
0.8	5.9	4.72	134.617	Pred
0.8	6	4.8	137.536	Pred
0.8	6.1	4.88	140.469	Pred
0.8	6.2	4.96	143.415	Pred
0.8	6.3	5.04	146.374	Pred
0.8	6.4	5.12	149.347	Pred
0.8	6.5	5.2	152.332	Pred
0.8	6.6	5.28	155.33	Pred
0.8	6.7	5.36	158.34	Pred
0.8	6.8	5.44	161.363	Pred
0.8	6.9	5.52	164.398	Pred
0.8	7	5.6	167.446	Pred
0.8	7.1	5.68	170.505	Pred
0.8	7.2	5.76	173.577	Pred
0.8	7.3	5.84	176.66	Pred
0.8	7.4	5.92	179.755	Pred
0.8	7.5	6	182.862	Pred
0.8	7.6	6.08	185.98	Pred
0.8	7.7	6.16	189.109	Pred
0.8	7.8	6.24	192.25	Pred
0.8	7.9	6.32	195.402	Pred
0.8	8	6.4	198.564	Pred
0.8	8.1	6.48	201.738	Pred
0.8	8.2	6.56	204.923	Pred
0.8	8.3	6.64	208.118	Pred
0.8	8.4	6.72	211.324	Pred
0.8	8.5	6.8	214.541	Pred
0.8	8.6	6.88	217.768	Pred
0.8	8.7	6.96	221.006	Pred
0.8	8.8	7.04	224.254	Pred
0.8	8.9	7.12	227.512	Pred
0.8	9	7.2	230.78	Pred
0.8	9.1	7.28	234.058	Pred
0.8	9.2	7.36	237.346	Pred
0.8	9.3	7.44	240.645	Pred
0.8	9.4	7.52	243.953	Pred
0.8	9.5	7.6	247.27	Pred
0.8	9.6	7.68	250.598	Pred
0.8	9.7	7.76	253.935	Pred
0.8	9.8	7.84	257.281	Pred
0.8	9.9	7.92	260.637	Pred
0.8	10	8	264.002	Pred
0.8	10.1	8.08	267.377	Pred
0.8	10.2	8.16	270.761	Pred
0.8	10.3	8.24	274.154	Pred
0.8	10.4	8.32	277.556	Pred
0.8	10.5	8.4	280.968	Pred
0.8	10.6	8.48	284.388	Pred
0.8	10.7	8.56	287.817	Pred
0.8	10.8	8.64	291.255	Pred
0.8	10.9	8.72	294.702	Pred
0.8	11	8.8	298.158	Pred
0.9	2	1.8	39.3246	Pred
0.9	2.1	1.89	41.8516	Pred
0.9	2.2	1.98	44.4122	Pred
0.9	2.3	2.07	47.0051	Pred
0.9	2.4	2.16	49.6295	Pred
0.9	2.5	2.25	52.2842	Pred
0.9	2.6	2.34	54.9685	Pred
0.9	2.7	2.43	57.6814	Pred
0.9	2.8	2.52	60.4224	Pred
0.9	2.9	2.61	63.1905	Pred
0.9	3	2.7	65.9851	Pred
0.9	3.1	2.79	68.8056	Pred
0.9	3.2	2.88	71.6514	Pred
0.9	3.3	2.97	74.5219	Pred
0.9	3.4	3.06	77.4166	Pred
0.9	3.5	3.15	80.3348	Pred
0.9	3.6	3.24	83.2763	Pred
0.9	3.7	3.33	86.2404	Pred
0.9	3.8	3.42	89.2268	Pred
0.9	3.9	3.51	92.2349	Pred
0.9	4	3.6	95.2645	Pred
0.9	4.1	3.69	98.3151	Pred
0.9	4.2	3.78	101.386	Pred
0.9	4.3	3.87	104.478	Pred
0.9	4.4	3.96	107.589	Pred
0.9	4.5	4.05	110.72	Pred
0.9	4.6	4.14	113.871	Pred
0.9	4.7	4.23	117.04	Pred
0.9	4.8	4.32	120.228	Pred
0.9	4.9	4.41	123.435	Pred
0.9	5	4.5	126.659	Pred
0.9	5.1	4.59	129.902	Pred
0.9	5.2	4.68	133.162	Pred
0.9	5.3	4.77	136.44	Pred
0.9	5.4	4.86	139.734	Pred
0.9	5.5	4.95	143.046	Pred
0.9	5.6	5.04	146.374	Pred
0.9	5.7	5.13	149.719	Pred
0.9	5.8	5.22	153.08	Pred
0.9	5.9	5.31	156.457	Pred
0.9	6	5.4	159.85	Pred
0.9	6.1	5.49	163.259	Pred
0.9	6.2	5.58	166.683	Pred
0.9	6.3	5.67	170.122	Pred
0.9	6.4	5.76	173.577	Pred
0.9	6.5	5.85	177.046	Pred
0.9	6.6	5.94	180.531	Pred
0.9	6.7	6.03	184.03	Pred
0.9	6.8	6.12	187.543	Pred
0.9	6.9	6.21	191.071	Pred
0.9	7	6.3	194.613	Pred
0.9	7.1	6.39	198.169	Pred
0.9	7.2	6.48	201.738	Pred
0.9	7.3	6.57	205.322	Pred
0.9	7.4	6.66	208.919	Pred
0.9	7.5	6.75	212.53	Pred
0.9	7.6	6.84	216.153	Pred
0.9	7.7	6.93	219.791	Pred
0.9	7.8	7.02	223.441	Pred
0.9	7.9	7.11	227.104	Pred
0.9	8	7.2	230.78	Pred
0.9	8.1	7.29	234.469	Pred
0.9	8.2	7.38	238.17	Pred
0.9	8.3	7.47	241.884	Pred
0.9	8.4	7.56	245.61	Pred
0.9	8.5	7.65	249.349	Pred
0.9	8.6	7.74	253.099	Pred
0.9	8.7	7.83	256.862	Pred
0.9	8.8	7.92	260.637	Pred
0.9	8.9	8.01	264.424	Pred
0.9	9	8.1	268.222	Pred
0.9	9.1	8.19	272.032	Pred
0.9	9.2	8.28	275.854	Pred
0.9	9.3	8.37	279.687	Pred
0.9	9.4	8.46	283.532	Pred
0.9	9.5	8.55	287.388	Pred
0.9	9.6	8.64	291.255	Pred
0.9	9.7	8.73	295.133	Pred
0.9	9.8	8.82	299.023	Pred
0.9	9.9	8.91	302.923	Pred
0.9	10	9	306.835	Pred
0.9	10.1	9.09	310.757	Pred
0.9	10.2	9.18	314.69	Pred
0.9	10.3	9.27	318.633	Pred
0.9	10.4	9.36	322.588	Pred
0.9	10.5	9.45	326.552	Pred
0.9	10.6	9.54	330.527	Pred
0.9	10.7	9.63	334.513	Pred
0.9	10.8	9.72	338.509	Pred
0.9	10.9	9.81	342.515	Pred
0.9	11	9.9	346.531	Pred
1	2	2	44.9856	Pred
1	2.1	2.1	47.8765	Pred
1	2.2	2.2	50.8056	Pred
1	2.3	2.3	53.7719	Pred
1	2.4	2.4	56.774	Pred
1	2.5	2.5	59.8109	Pred
1	2.6	2.6	62.8816	Pred
1	2.7	2.7	65.9851	Pred
1	2.8	2.8	69.1206	Pred
1	2.9	2.9	72.2872	Pred
1	3	3	75.4841	Pred
1	3.1	3.1	78.7107	Pred
1	3.2	3.2	81.9662	Pred
1	3.3	3.3	85.2499	Pred
1	3.4	3.4	88.5612	Pred
1	3.5	3.5	91.8996	Pred
1	3.6	3.6	95.2645	Pred
1	3.7	3.7	98.6553	Pred
1	3.8	3.8	102.072	Pred
1	3.9	3.9	105.513	Pred
1	4	4	108.979	Pred
1	4.1	4.1	112.468	Pred
1	4.2	4.2	115.982	Pred
1	4.3	4.3	119.518	Pred
1	4.4	4.4	123.078	Pred
1	4.5	4.5	126.659	Pred
1	4.6	4.6	130.263	Pred
1	4.7	4.7	133.889	Pred
1	4.8	4.8	137.536	Pred
1	4.9	4.9	141.204	Pred
1	5	5	144.893	Pred
1	5.1	5.1	148.602	Pred
1	5.2	5.2	152.332	Pred
1	5.3	5.3	156.081	Pred
1	5.4	5.4	159.85	Pred
1	5.5	5.5	163.638	Pred
1	5.6	5.6	167.446	Pred
1	5.7	5.7	171.272	Pred
1	5.8	5.8	175.117	Pred
1	5.9	5.9	178.98	Pred
1	6	6	182.862	Pred
1	6.1	6.1	186.761	Pred
1	6.2	6.2	190.678	Pred
1	6.3	6.3	194.613	Pred
1	6.4	6.4	198.564	Pred
1	6.5	6.5	202.533	Pred
1	6.6	6.6	206.519	Pred
1	6.7	6.7	210.522	Pred
1	6.8	6.8	214.541	Pred
1	6.9	6.9	218.577	Pred
1	7	7	222.628	Pred
1	7.1	7.1	226.696	Pred
1	7.2	7.2	230.78	Pred
1	7.3	7.3	234.879	Pred
1	7.4	7.4	238.994	Pred
1	7.5	7.5	243.125	Pred
1	7.6	7.6	247.27	Pred
1	7.7	7.7	251.431	Pred
1	7.8	7.8	255.607	Pred
1	7.9	7.9	259.797	Pred
1	8	8	264.002	Pred
1	8.1	8.1	268.222	Pred
1	8.2	8.2	272.456	Pred
1	8.3	8.3	276.705	Pred
1	8.4	8.4	280.968	Pred
1	8.5	8.5	285.244	Pred
1	8.6	8.6	289.535	Pred
1	8.7	8.7	293.839	Pred
1	8.8	8.8	298.158	Pred
1	8.9	8.9	302.489	Pred
1	9	9	306.835	Pred
1	9.1	9.1	311.193	Pred
1	9.2	9.2	315.565	Pred
1	9.3	9.3	319.95	Pred
1	9.4	9.4	324.348	Pred
1	9.5	9.5	328.759	Pred
1	9.6	9.6	333.183	Pred
1	9.7	9.7	337.62	Pred
1	9.8	9.8	342.069	Pred
1	9.9	9.9	346.531	Pred
1	10	10	351.006	Pred
1	10.1	10.1	355.493	Pred
1	10.2	10.2	359.992	Pred
1	10.3	10.3	364.503	Pred
1	10.4	10.4	369.026	Pred
1	10.5	10.5	373.562	Pred
1	10.6	10.6	378.109	Pred
1	10.7	10.7	382.669	Pred
1	10.8	10.8	387.24	Pred
1	10.9	10.9	391.823	Pred
1	11	11	396.417	Pred
1.1	2	2.2	50.8056	Pred
1.1	2.1	2.31	54.0705	Pred
1.1	2.2	2.42	57.3786	Pred
1.1	2.3	2.53	60.7286	Pred
1.1	2.4	2.64	64.1191	Pred
1.1	2.5	2.75	67.5489	Pred
1.1	2.6	2.86	71.0169	Pred
1.1	2.7	2.97	74.5219	Pred
1.1	2.8	3.08	78.063	Pred
1.1	2.9	3.19	81.6393	Pred
1.1	3	3.3	85.2499	Pred
1.1	3.1	3.41	88.8939	Pred
1.1	3.2	3.52	92.5705	Pred
1.1	3.3	3.63	96.2791	Pred
1.1	3.4	3.74	100.019	Pred
1.1	3.5	3.85	103.789	Pred
1.1	3.6	3.96	107.589	Pred
1.1	3.7	4.07	111.419	Pred
1.1	3.8	4.18	115.277	Pred
1.1	3.9	4.29	119.164	Pred
1.1	4	4.4	123.078	Pred
1.1	4.1	4.51	127.019	Pred
1.1	4.2	4.62	130.987	Pred
1.1	4.3	4.73	134.981	Pred
1.1	4.4	4.84	139.001	Pred
1.1	4.5	4.95	143.046	Pred
1.1	4.6	5.06	147.116	Pred
1.1	4.7	5.17	151.211	Pred
1.1	4.8	5.28	155.33	Pred
1.1	4.9	5.39	159.472	Pred
1.1	5	5.5	163.638	Pred
1.1	5.1	5.61	167.828	Pred
1.1	5.2	5.72	172.04	Pred
1.1	5.3	5.83	176.274	Pred
1.1	5.4	5.94	180.531	Pred
1.1	5.5	6.05	184.809	Pred
1.1	5.6	6.16	189.109	Pred
1.1	5.7	6.27	193.43	Pred
1.1	5.8	6.38	197.773	Pred
1.1	5.9	6.49	202.136	Pred
1.1	6	6.6	206.519	Pred
1.1	6.1	6.71	210.923	Pred
1.1	6.2	6.82	215.347	Pred
1.1	6.3	6.93	219.791	Pred
1.1	6.4	7.04	224.254	Pred
1.1	6.5	7.15	228.736	Pred
1.1	6.6	7.26	233.238	Pred
1.1	6.7	7.37	237.758	Pred
1.1	6.8	7.48	242.297	Pred
1.1	6.9	7.59	246.855	Pred
1.1	7	7.7	251.431	Pred
1.1	7.1	7.81	256.025	Pred
1.1	7.2	7.92	260.637	Pred
1.1	7.3	8.03	265.267	Pred
1.1	7.4	8.14	269.914	Pred
1.1	7.5	8.25	274.579	Pred
1.1	7.6	8.36	279.261	Pred
1.1	7.7	8.47	283.96	Pred
1.1	7.8	8.58	288.676	Pred
1.1	7.9	8.69	293.408	Pred
1.1	8	8.8	298.158	Pred
1.1	8.1	8.91	302.923	Pred
1.1	8.2	9.02	307.705	Pred
1.1	8.3	9.13	312.503	Pred
1.1	8.4	9.24	317.318	Pred
1.1	8.5	9.35	322.148	Pred
1.1	8.6	9.46	326.993	Pred
1.1	8.7	9.57	331.855	Pred
1.1	8.8	9.68	336.732	Pred
1.1	8.9	9.79	341.624	Pred
1.1	9	9.9	346.531	Pred
1.1	9.1	10.01	351.454	Pred
1.1	9.2	10.12	356.391	Pred
1.1	9.3	10.23	361.344	Pred
1.1	9.4	10.34	366.311	Pred
1.1	9.5	10.45	371.293	Pred
1.1	9.6	10.56	376.289	Pred
1.1	9.7	10.67	381.3	Pred
1.1	9.8	10.78	386.325	Pred
1.1	9.9	10.89	391.364	Pred
1.1	10	11	396.417	Pred
1.1	10.1	11.11	401.484	Pred
1.1	10.2	11.22	406.565	Pred
1.1	10.3	11.33	411.66	Pred
1.1	10.4	11.44	416.769	Pred
1.1	10.5	11.55	421.891	Pred
1.1	10.6	11.66	427.027	Pred
1.1	10.7	11.77	432.176	Pred
1.1	10.8	11.88	437.339	Pred
1.1	10.9	11.99	442.514	Pred
1.1	11	12.1	447.703	Pred
1.2	2	2.4	56.774	Pred
1.2	2.1	2.52	60.4224	Pred
1.2	2.2	2.64	64.1191	Pred
1.2	2.3	2.76	67.8626	Pred
1.2	2.4	2.88	71.6514	Pred
1.2	2.5	3	75.4841	Pred
1.2	2.6	3.12	79.3595	Pred
1.2	2.7	3.24	83.2763	Pred
1.2	2.8	3.36	87.2334	Pred
1.2	2.9	3.48	91.2298	Pred
1.2	3	3.6	95.2645	Pred
1.2	3.1	3.72	99.3366	Pred
1.2	3.2	3.84	103.445	Pred
1.2	3.3	3.96	107.589	Pred
1.2	3.4	4.08	111.768	Pred
1.2	3.5	4.2	115.982	Pred
1.2	3.6	4.32	120.228	Pred
1.2	3.7	4.44	124.508	Pred
1.2	3.8	4.56	128.819	Pred
1.2	3.9	4.68	133.162	Pred
1.2	4	4.8	137.536	Pred
1.2	4.1	4.92	141.94	Pred
1.2	4.2	5.04	146.374	Pred
1.2	4.3	5.16	150.838	Pred
1.2	4.4	5.28	155.33	Pred
1.2	4.5	5.4	159.85	Pred
1.2	4.6	5.52	164.398	Pred
1.2	4.7	5.64	168.974	Pred
1.2	4.8	5.76	173.577	Pred
1.2	4.9	5.88	178.206	Pred
1.2	5	6	182.862	Pred
1.2	5.1	6.12	187.543	Pred
1.2	5.2	6.24	192.25	Pred
1.2	5.3	6.36	196.982	Pred
1.2	5.4	6.48	201.738	Pred
1.2	5.5	6.6	206.519	Pred
1.2	5.6	6.72	211.324	Pred
1.2	5.7	6.84	216.153	Pred
1.2	5.8	6.96	221.006	Pred
1.2	5.9	7.08	225.881	Pred
1.2	6	7.2	230.78	Pred
1.2	6.1	7.32	235.701	Pred
1.2	6.2	7.44	240.645	Pred
1.2	6.3	7.56	245.61	Pred
1.2	6.4	7.68	250.598	Pred
1.2	6.5	7.8	255.607	Pred
1.2	6.6	7.92	260.637	Pred
1.2	6.7	8.04	265.689	Pred
1.2	6.8	8.16	270.761	Pred
1.2	6.9	8.28	275.854	Pred
1.2	7	8.4	280.968	Pred
1.2	7.1	8.52	286.101	Pred
1.2	7.2	8.64	291.255	Pred
1.2	7.3	8.76	296.429	Pred
1.2	7.4	8.88	301.622	Pred
1.2	7.5	9	306.835	Pred
1.2	7.6	9.12	312.067	Pred
1.2	7.7	9.24	317.318	Pred
1.2	7.8	9.36	322.588	Pred
1.2	7.9	9.48	327.876	Pred
1.2	8	9.6	333.183	Pred
1.2	8.1	9.72	338.509	Pred
1.2	8.2	9.84	343.853	Pred
1.2	8.3	9.96	349.214	Pred
1.2	8.4	10.08	354.594	Pred
1.2	8.5	10.2	359.992	Pred
1.2	8.6	10.32	365.407	Pred
1.2	8.7	10.44	370.839	Pred
1.2	8.8	10.56	376.289	Pred
1.2	8.9	10.68	381.756	Pred
1.2	9	10.8	387.24	Pred
1.2	9.1	10.92	392.741	Pred
1.2	9.2	11.04	398.258	Pred
1.2	9.3	11.16	403.792	Pred
1.2	9.4	11.28	409.343	Pred
1.2	9.5	11.4	414.91	Pred
1.2	9.6	11.52	420.493	Pred
1.2	9.7	11.64	426.092	Pred
1.2	9.8	11.76	431.708	Pred
1.2	9.9	11.88	437.339	Pred
1.2	10	12	442.986	Pred
1.2	10.1	12.12	448.648	Pred
1.2	10.2	12.24	454.326	Pred
1.2	10.3	12.36	460.02	Pred
1.2	10.4	12.48	465.729	Pred
1.2	10.5	12.6	471.453	Pred
1.2	10.6	12.72	477.192	Pred
1.2	10.7	12.84	482.946	Pred
1.2	10.8	12.96	488.715	Pred
1.2	10.9	13.08	494.498	Pred
1.2	11	13.2	500.297	Pred
1.3	2	2.6	62.8816	Pred
1.3	2.1	2.73	66.9224	Pred
1.3	2.2	2.86	71.0169	Pred
1.3	2.3	2.99	75.1631	Pred
1.3	2.4	3.12	79.3595	Pred
1.3	2.5	3.25	83.6045	Pred
1.3	2.6	3.38	87.8968	Pred
1.3	2.7	3.51	92.2349	Pred
1.3	2.8	3.64	96.6178	Pred
1.3	2.9	3.77	101.044	Pred
1.3	3	3.9	105.513	Pred
1.3	3.1	4.03	110.023	Pred
1.3	3.2	4.16	114.573	Pred
1.3	3.3	4.29	119.164	Pred
1.3	3.4	4.42	123.792	Pred
1.3	3.5	4.55	128.459	Pred
1.3	3.6	4.68	133.162	Pred
1.3	3.7	4.81	137.902	Pred
1.3	3.8	4.94	142.677	Pred
1.3	3.9	5.07	147.487	Pred
1.3	4	5.2	152.332	Pred
1.3	4.1	5.33	157.21	Pred
1.3	4.2	5.46	162.121	Pred
1.3	4.3	5.59	167.064	Pred
1.3	4.4	5.72	172.04	Pred
1.3	4.5	5.85	177.046	Pred
1.3	4.6	5.98	182.084	Pred
1.3	4.7	6.11	187.152	Pred
1.3	4.8	6.24	192.25	Pred
1.3	4.9	6.37	197.377	Pred
1.3	5	6.5	202.533	Pred
1.3	5.1	6.63	207.718	Pred
1.3	5.2	6.76	212.932	Pred
1.3	5.3	6.89	218.172	Pred
1.3	5.4	7.02	223.441	Pred
1.3	5.5	7.15	228.736	Pred
1.3	5.6	7.28	234.058	Pred
1.3	5.7	7.41	239.407	Pred
1.3	5.8	7.54	244.781	Pred
1.3	5.9	7.67	250.181	Pred
1.3	6	7.8	255.607	Pred
1.3	6.1	7.93	261.057	Pred
1.3	6.2	8.06	266.533	Pred
1.3	6.3	8.19	272.032	Pred
1.3	6.4	8.32	277.556	Pred
1.3	6.5	8.45	283.104	Pred
1.3	6.6	8.58	288.676	Pred
1.3	6.7	8.71	294.271	Pred
1.3	6.8	8.84	299.889	Pred
1.3	6.9	8.97	305.53	Pred
1.3	7	9.1	311.193	Pred
1.3	7.1	9.23	316.879	Pred
1.3	7.2	9.36	322.588	Pred
1.3	7.3	9.49	328.318	Pred
1.3	7.4	9.62	334.07	Pred
1.3	7.5	9.75	339.843	Pred
1.3	7.6	9.88	345.638	Pred
1.3	7.7	10.01	351.454	Pred
1.3	7.8	10.14	357.291	Pred
1.3	7.9	10.27	363.148	Pred
1.3	8	10.4	369.026	Pred
1.3	8.1	10.53	374.925	Pred
1.3	8.2	10.66	380.843	Pred
1.3	8.3	10.79	386.782	Pred
1.3	8.4	10.92	392.741	Pred
1.3	8.5	11.05	398.719	Pred
1.3	8.6	11.18	404.716	Pred
1.3	8.7	11.31	410.733	Pred
1.3	8.8	11.44	416.769	Pred
1.3	8.9	11.57	422.824	Pred
1.3	9	11.7	428.898	Pred
1.3	9.1	11.83	434.991	Pred
1.3	9.2	11.96	441.102	Pred
1.3	9.3	12.09	447.231	Pred
1.3	9.4	12.22	453.379	Pred
1.3	9.5	12.35	459.545	Pred
1.3	9.6	12.48	465.729	Pred
1.3	9.7	12.61	471.93	Pred
1.3	9.8	12.74	478.15	Pred
1.3	9.9	12.87	484.387	Pred
1.3	10	13	490.641	Pred
1.3	10.1	13.13	496.913	Pred
1.3	10.2	13.26	503.201	Pred
1.3	10.3	13.39	509.507	Pred
1.3	10.4	13.52	515.83	Pred
1.3	10.5	13.65	522.17	Pred
1.3	10.6	13.78	528.527	Pred
1.3	10.7	13.91	534.9	Pred
1.3	10.8	14.04	541.289	Pred
1.3	10.9	14.17	547.695	Pred
1.3	11	14.3	554.117	Pred
1.4	2	2.8	69.1206	Pred
1.4	2.1	2.94	73.5624	Pred
1.4	2.2	3.08	78.063	Pred
1.4	2.3	3.22	82.6207	Pred
1.4	2.4	3.36	87.2334	Pred
1.4	2.5	3.5	91.8996	Pred
1.4	2.6	3.64	96.6178	Pred
1.4	2.7	3.78	101.386	Pred
1.4	2.8	3.92	106.204	Pred
1.4	2.9	4.06	111.07	Pred
1.4	3	4.2	115.982	Pred
1.4	3.1	4.34	120.939	Pred
1.4	3.2	4.48	125.941	Pred
1.4	3.3	4.62	130.987	Pred
1.4	3.4	4.76	136.075	Pred
1.4	3.5	4.9	141.204	Pred
1.4	3.6	5.04	146.374	Pred
1.4	3.7	5.18	151.584	Pred
1.4	3.8	5.32	156.833	Pred
1.4	3.9	5.46	162.121	Pred
1.4	4	5.6	167.446	Pred
1.4	4.1	5.74	172.808	Pred
1.4	4.2	5.88	178.206	Pred
1.4	4.3	6.02	183.64	Pred
1.4	4.4	6.16	189.109	Pred
1.4	4.5	6.3	194.613	Pred
1.4	4.6	6.44	200.15	Pred
1.4	4.7	6.58	205.721	Pred
1.4	4.8	6.72	211.324	Pred
1.4	4.9	6.86	216.961	Pred
1.4	5	7	222.628	Pred
1.4	5.1	7.14	228.328	Pred
1.4	5.2	7.28	234.058	Pred
1.4	5.3	7.42	239.819	Pred
1.4	5.4	7.56	245.61	Pred
1.4	5.5	7.7	251.431	Pred
1.4	5.6	7.84	257.281	Pred
1.4	5.7	7.98	263.16	Pred
1.4	5.8	8.12	269.068	Pred
1.4	5.9	8.26	275.004	Pred
1.4	6	8.4	280.968	Pred
1.4	6.1	8.54	286.959	Pred
1.4	6.2	8.68	292.977	Pred
1.4	6.3	8.82	299.023	Pred
1.4	6.4	8.96	305.095	Pred
1.4	6.5	9.1	311.193	Pred
1.4	6.6	9.24	317.318	Pred
1.4	6.7	9.38	323.468	Pred
1.4	6.8	9.52	329.643	Pred
1.4	6.9	9.66	335.844	Pred
1.4	7	9.8	342.069	Pred
1.4	7.1	9.94	348.32	Pred
1.4	7.2	10.08	354.594	Pred
1.4	7.3	10.22	360.893	Pred
1.4	7.4	10.36	367.216	Pred
1.4	7.5	10.5	373.562	Pred
1.4	7.6	10.64	379.932	Pred
1.4	7.7	10.78	386.325	Pred
1.4	7.8	10.92	392.741	Pred
1.4	7.9	11.06	399.179	Pred
1.4	8	11.2	405.641	Pred
1.4	8.1	11.34	412.124	Pred
1.4	8.2	11.48	418.63	Pred
1.4	8.3	11.62	425.158	Pred
1.4	8.4	11.76	431.708	Pred
1.4	8.5	11.9	438.279	Pred
1.4	8.6	12.04	444.871	Pred
1.4	8.7	12.18	451.485	Pred
1.4	8.8	12.32	458.12	Pred
1.4	8.9	12.46	464.776	Pred
1.4	9	12.6	471.453	Pred
1.4	9.1	12.74	478.15	Pred
1.4	9.2	12.88	484.867	Pred
1.4	9.3	13.02	491.605	Pred
1.4	9.4	13.16	498.362	Pred
1.4	9.5	13.3	505.14	Pred
1.4	9.6	13.44	511.937	Pred
1.4	9.7	13.58	518.754	Pred
1.4	9.8	13.72	525.591	Pred
1.4	9.9	13.86	532.447	Pred
1.4	10	14	539.321	Pred
1.4	10.1	14.14	546.215	Pred
1.4	10.2	14.28	553.128	Pred
1.4	10.3	14.42	560.06	Pred
1.4	10.4	14.56	567.01	Pred
1.4	10.5	14.7	573.979	Pred
1.4	10.6	14.84	580.966	Pred
1.4	10.7	14.98	587.972	Pred
1.4	10.8	15.12	594.995	Pred
1.4	10.9	15.26	602.037	Pred
1.4	11	15.4	609.096	Pred
1.5	2	3	75.4841	Pred
1.5	2.1	3.15	80.3348	Pred
1.5	2.2	3.3	85.2499	Pred
1.5	2.3	3.45	90.2271	Pred
1.5	2.4	3.6	95.2645	Pred
1.5	2.5	3.75	100.36	Pred
1.5	2.6	3.9	105.513	Pred
1.5	2.7	4.05	110.72	Pred
1.5	2.8	4.2	115.982	Pred
1.5	2.9	4.35	121.295	Pred
1.5	3	4.5	126.659	Pred
1.5	3.1	4.65	132.073	Pred
1.5	3.2	4.8	137.536	Pred
1.5	3.3	4.95	143.046	Pred
1.5	3.4	5.1	148.602	Pred
1.5	3.5	5.25	154.204	Pred
1.5	3.6	5.4	159.85	Pred
1.5	3.7	5.55	165.54	Pred
1.5	3.8	5.7	171.272	Pred
1.5	3.9	5.85	177.046	Pred
1.5	4	6	182.862	Pred
1.5	4.1	6.15	188.717	Pred
1.5	4.2	6.3	194.613	Pred
1.5	4.3	6.45	200.547	Pred
1.5	4.4	6.6	206.519	Pred
1.5	4.5	6.75	212.53	Pred
1.5	4.6	6.9	218.577	Pred
1.5	4.7	7.05	224.66	Pred
1.5	4.8	7.2	230.78	Pred
1.5	4.9	7.35	236.935	Pred
1.5	5	7.5	243.125	Pred
1.5	5.1	7.65	249.349	Pred
1.5	5.2	7.8	255.607	Pred
1.5	5.3	7.95	261.898	Pred
1.5	5.4	8.1	268.222	Pred
1.5	5.5	8.25	274.579	Pred
1.5	5.6	8.4	280.968	Pred
1.5	5.7	8.55	287.388	Pred
1.5	5.8	8.7	293.839	Pred
1.5	5.9	8.85	300.322	Pred
1.5	6	9	306.835	Pred
1.5	6.1	9.15	313.378	Pred
1.5	6.2	9.3	319.95	Pred
1.5	6.3	9.45	326.552	Pred
1.5	6.4	9.6	333.183	Pred
1.5	6.5	9.75	339.843	Pred
1.5	6.6	9.9	346.531	Pred
1.5	6.7	10.05	353.248	Pred
1.5	6.8	10.2	359.992	Pred
1.5	6.9	10.35	366.763	Pred
1.5	7	10.5	373.562	Pred
1.5	7.1	10.65	380.387	Pred
1.5	7.2	10.8	387.24	Pred
1.5	7.3	10.95	394.118	Pred
1.5	7.4	11.1	401.023	Pred
1.5	7.5	11.25	407.954	Pred
1.5	7.6	11.4	414.91	Pred
1.5	7.7	11.55	421.891	Pred
1.5	7.8	11.7	428.898	Pred
1.5	7.9	11.85	435.929	Pred
1.5	8	12	442.986	Pred
1.5	8.1	12.15	450.066	Pred
1.5	8.2	12.3	457.171	Pred
1.5	8.3	12.45	464.3	Pred
1.5	8.4	12.6	471.453	Pred
1.5	8.5	12.75	478.629	Pred
1.5	8.6	12.9	485.828	Pred
1.5	8.7	13.05	493.051	Pred
1.5	8.8	13.2	500.297	Pred
1.5	8.9	13.35	507.565	Pred
1.5	9	13.5	514.857	Pred
1.5	9.1	13.65	522.17	Pred
1.5	9.2	13.8	529.506	Pred
1.5	9.3	13.95	536.864	Pred
1.5	9.4	14.1	544.244	Pred
1.5	9.5	14.25	551.645	Pred
1.5	9.6	14.4	559.069	Pred
1.5	9.7	14.55	566.513	Pred
1.5	9.8	14.7	573.979	Pred
1.5	9.9	14.85	581.466	Pred
1.5	10	15	588.974	Pred
1.5	10.1	15.15	596.502	Pred
1.5	10.2	15.3	604.052	Pred
1.5	10.3	15.45	611.622	Pred
1.5	10.4	15.6	619.212	Pred
1.5	10.5	15.75	626.822	Pred
1.5	10.6	15.9	634.453	Pred
1.5	10.7	16.05	642.103	Pred
1.5	10.8	16.2	649.773	Pred
1.5	10.9	16.35	657.463	Pred
1.5	11	16.5	665.172	Pred
1.6	2	3.2	81.9662	Pred
1.6	2.1	3.36	87.2334	Pred
1.6	2.2	3.52	92.5705	Pred
1.6	2.3	3.68	97.9751	Pred
1.6	2.4	3.84	103.445	Pred
1.6	2.5	4	108.979	Pred
1.6	2.6	4.16	114.573	Pred
1.6	2.7	4.32	120.228	Pred
1.6	2.8	4.48	125.941	Pred
1.6	2.9	4.64	131.711	Pred
1.6	3	4.8	137.536	Pred
1.6	3.1	4.96	143.415	Pred
1.6	3.2	5.12	149.347	Pred
1.6	3.3	5.28	155.33	Pred
1.6	3.4	5.44	161.363	Pred
1.6	3.5	5.6	167.446	Pred
1.6	3.6	5.76	173.577	Pred
1.6	3.7	5.92	179.755	Pred
1.6	3.8	6.08	185.98	Pred
1.6	3.9	6.24	192.25	Pred
1.6	4	6.4	198.564	Pred
1.6	4.1	6.56	204.923	Pred
1.6	4.2	6.72	211.324	Pred
1.6	4.3	6.88	217.768	Pred
1.6	4.4	7.04	224.254	Pred
1.6	4.5	7.2	230.78	Pred
1.6	4.6	7.36	237.346	Pred
1.6	4.7	7.52	243.953	Pred
1.6	4.8	7.68	250.598	Pred
1.6	4.9	7.84	257.281	Pred
1.6	5	8	264.002	Pred
1.6	5.1	8.16	270.761	Pred
1.6	5.2	8.32	277.556	Pred
1.6	5.3	8.48	284.388	Pred
1.6	5.4	8.64	291.255	Pred
1.6	5.5	8.8	298.158	Pred
1.6	5.6	8.96	305.095	Pred
1.6	5.7	9.12	312.067	Pred
1.6	5.8	9.28	319.072	Pred
1.6	5.9	9.44	326.111	Pred
1.6	6	9.6	333.183	Pred
1.6	6.1	9.76	340.288	Pred
1.6	6.2	9.92	347.425	Pred
1.6	6.3	10.08	354.594	Pred
1.6	6.4	10.24	361.795	Pred
1.6	6.5	10.4	369.026	Pred
1.6	6.6	10.56	376.289	Pred
1.6	6.7	10.72	383.582	Pred
1.6	6.8	10.88	390.905	Pred
1.6	6.9	11.04	398.258	Pred
1.6	7	11.2	405.641	Pred
1.6	7.1	11.36	413.052	Pred
1.6	7.2	11.52	420.493	Pred
1.6	7.3	11.68	427.962	Pred
1.6	7.4	11.84	435.46	Pred
1.6	7.5	12	442.986	Pred
1.6	7.6	12.16	450.539	Pred
1.6	7.7	12.32	458.12	Pred
1.6	7.8	12.48	465.729	Pred
1.6	7.9	12.64	473.364	Pred
1.6	8	12.8	481.026	Pred
1.6	8.1	12.96	488.715	Pred
1.6	8.2	13.12	496.43	Pred
1.6	8.3	13.28	504.171	Pred
1.6	8.4	13.44	511.937	Pred
1.6	8.5	13.6	519.73	Pred
1.6	8.6	13.76	527.548	Pred
1.6	8.7	13.92	535.391	Pred
1.6	8.8	14.08	543.259	Pred
1.6	8.9	14.24	551.151	Pred
1.6	9	14.4	559.069	Pred
1.6	9.1	14.56	567.01	Pred
1.6	9.2	14.72	574.976	Pred
1.6	9.3	14.88	582.966	Pred
1.6	9.4	15.04	590.979	Pred
1.6	9.5	15.2	599.017	Pred
1.6	9.6	15.36	607.077	Pred
1.6	9.7	15.52	615.161	Pred
1.6	9.8	15.68	623.268	Pred
1.6	9.9	15.84	631.398	Pred
1.6	10	16	639.551	Pred
1.6	10.1	16.16	647.726	Pred
1.6	10.2	16.32	655.923	Pred
1.6	10.3	16.48	664.143	Pred
1.6	10.4	16.64	672.385	Pred
1.6	10.5	16.8	680.649	Pred
1.6	10.6	16.96	688.935	Pred
1.6	10.7	17.12	697.242	Pred
1.6	10.8	17.28	705.571	Pred
1.6	10.9	17.44	713.921	Pred
1.6	11	17.6	722.292	Pred
1.7	2	3.4	88.5612	Pred
1.7	2.1	3.57	94.2523	Pred
1.7	2.2	3.74	100.019	Pred
1.7	2.3	3.91	105.858	Pred
1.7	2.4	4.08	111.768	Pred
1.7	2.5	4.25	117.747	Pred
1.7	2.6	4.42	123.792	Pred
1.7	2.7	4.59	129.902	Pred
1.7	2.8	4.76	136.075	Pred
1.7	2.9	4.93	142.309	Pred
1.7	3	5.1	148.602	Pred
1.7	3.1	5.27	154.954	Pred
1.7	3.2	5.44	161.363	Pred
1.7	3.3	5.61	167.828	Pred
1.7	3.4	5.78	174.347	Pred
1.7	3.5	5.95	180.919	Pred
1.7	3.6	6.12	187.543	Pred
1.7	3.7	6.29	194.218	Pred
1.7	3.8	6.46	200.944	Pred
1.7	3.9	6.63	207.718	Pred
1.7	4	6.8	214.541	Pred
1.7	4.1	6.97	221.411	Pred
1.7	4.2	7.14	228.328	Pred
1.7	4.3	7.31	235.29	Pred
1.7	4.4	7.48	242.297	Pred
1.7	4.5	7.65	249.349	Pred
1.7	4.6	7.82	256.444	Pred
1.7	4.7	7.99	263.581	Pred
1.7	4.8	8.16	270.761	Pred
1.7	4.9	8.33	277.982	Pred
1.7	5	8.5	285.244	Pred
1.7	5.1	8.67	292.547	Pred
1.7	5.2	8.84	299.889	Pred
1.7	5.3	9.01	307.27	Pred
1.7	5.4	9.18	314.69	Pred
1.7	5.5	9.35	322.148	Pred
1.7	5.6	9.52	329.643	Pred
1.7	5.7	9.69	337.176	Pred
1.7	5.8	9.86	344.745	Pred
1.7	5.9	10.03	352.35	Pred
1.7	6	10.2	359.992	Pred
1.7	6.1	10.37	367.668	Pred
1.7	6.2	10.54	375.379	Pred
1.7	6.3	10.71	383.125	Pred
1.7	6.4	10.88	390.905	Pred
1.7	6.5	11.05	398.719	Pred
1.7	6.6	11.22	406.565	Pred
1.7	6.7	11.39	414.445	Pred
1.7	6.8	11.56	422.358	Pred
1.7	6.9	11.73	430.302	Pred
1.7	7	11.9	438.279	Pred
1.7	7.1	12.07	446.287	Pred
1.7	7.2	12.24	454.326	Pred
1.7	7.3	12.41	462.397	Pred
1.7	7.4	12.58	470.497	Pred
1.7	7.5	12.75	478.629	Pred
1.7	7.6	12.92	486.79	Pred
1.7	7.7	13.09	494.981	Pred
1.7	7.8	13.26	503.201	Pred
1.7	7.9	13.43	511.451	Pred
1.7	8	13.6	519.73	Pred
1.7	8.1	13.77	528.037	Pred
1.7	8.2	13.94	536.373	Pred
1.7	8.3	14.11	544.737	Pred
1.7	8.4	14.28	553.128	Pred
1.7	8.5	14.45	561.548	Pred
1.7	8.6	14.62	569.995	Pred
1.7	8.7	14.79	578.469	Pred
1.7	8.8	14.96	586.97	Pred
1.7	8.9	15.13	595.497	Pred
1.7	9	15.3	604.052	Pred
1.7	9.1	15.47	612.632	Pred
1.7	9.2	15.64	621.239	Pred
1.7	9.3	15.81	629.872	Pred
1.7	9.4	15.98	638.53	Pred
1.7	9.5	16.15	647.214	Pred
1.7	9.6	16.32	655.923	Pred
1.7	9.7	16.49	664.658	Pred
1.7	9.8	16.66	673.417	Pred
1.7	9.9	16.83	682.201	Pred
1.7	10	17	691.009	Pred
1.7	10.1	17.17	699.842	Pred
1.7	10.2	17.34	708.7	Pred
1.7	10.3	17.51	717.581	Pred
1.7	10.4	17.68	726.486	Pred
1.7	10.5	17.85	735.415	Pred
1.7	10.6	18.02	744.367	Pred
1.7	10.7	18.19	753.343	Pred
1.7	10.8	18.36	762.342	Pred
1.7	10.9	18.53	771.364	Pred
1.7	11	18.7	780.409	Pred
1.8	2	3.6	95.2645	Pred
1.8	2.1	3.78	101.386	Pred
1.8	2.2	3.96	107.589	Pred
1.8	2.3	4.14	113.871	Pred
1.8	2.4	4.32	120.228	Pred
1.8	2.5	4.5	126.659	Pred
1.8	2.6	4.68	133.162	Pred
1.8	2.7	4.86	139.734	Pred
1.8	2.8	5.04	146.374	Pred
1.8	2.9	5.22	153.08	Pred
1.8	3	5.4	159.85	Pred
1.8	3.1	5.58	166.683	Pred
1.8	3.2	5.76	173.577	Pred
1.8	3.3	5.94	180.531	Pred
1.8	3.4	6.12	187.543	Pred
1.8	3.5	6.3	194.613	Pred
1.8	3.6	6.48	201.738	Pred
1.8	3.7	6.66	208.919	Pred
1.8	3.8	6.84	216.153	Pred
1.8	3.9	7.02	223.441	Pred
1.8	4	7.2	230.78	Pred
1.8	4.1	7.38	238.17	Pred
1.8	4.2	7.56	245.61	Pred
1.8	4.3	7.74	253.099	Pred
1.8	4.4	7.92	260.637	Pred
1.8	4.5	8.1	268.222	Pred
1.8	4.6	8.28	275.854	Pred
1.8	4.7	8.46	283.532	Pred
1.8	4.8	8.64	291.255	Pred
1.8	4.9	8.82	299.023	Pred
1.8	5	9	306.835	Pred
1.8	5.1	9.18	314.69	Pred
1.8	5.2	9.36	322.588	Pred
1.8	5.3	9.54	330.527	Pred
1.8	5.4	9.72	338.509	Pred
1.8	5.5	9.9	346.531	Pred
1.8	5.6	10.08	354.594	Pred
1.8	5.7	10.26	362.697	Pred
1.8	5.8	10.44	370.839	Pred
1.8	5.9	10.62	379.02	Pred
1.8	6	10.8	387.24	Pred
1.8	6.1	10.98	395.497	Pred
1.8	6.2	11.16	403.792	Pred
1.8	6.3	11.34	412.124	Pred
1.8	6.4	11.52	420.493	Pred
1.8	6.5	11.7	428.898	Pred
1.8	6.6	11.88	437.339	Pred
1.8	6.7	12.06	445.815	Pred
1.8	6.8	12.24	454.326	Pred
1.8	6.9	12.42	462.872	Pred
1.8	7	12.6	471.453	Pred
1.8	7.1	12.78	480.067	Pred
1.8	7.2	12.96	488.715	Pred
1.8	7.3	13.14	497.396	Pred
1.8	7.4	13.32	506.11	Pred
1.8	7.5	13.5	514.857	Pred
1.8	7.6	13.68	523.636	Pred
1.8	7.7	13.86	532.447	Pred
1.8	7.8	14.04	541.289	Pred
1.8	7.9	14.22	550.163	Pred
1.8	8	14.4	559.069	Pred
1.8	8.1	14.58	568.005	Pred
1.8	8.2	14.76	576.971	Pred
1.8	8.3	14.94	585.968	Pred
1.8	8.4	15.12	594.995	Pred
1.8	8.5	15.3	604.052	Pred
1.8	8.6	15.48	613.138	Pred
1.8	8.7	15.66	622.253	Pred
1.8	8.8	15.84	631.398	Pred
1.8	8.9	16.02	640.571	Pred
1.8	9	16.2	649.773	Pred
1.8	9.1	16.38	659.003	Pred
1.8	9.2	16.56	668.261	Pred
1.8	9.3	16.74	677.547	Pred
1.8	9.4	16.92	686.861	Pred
1.8	9.5	17.1	696.202	Pred
1.8	9.6	17.28	705.571	Pred
1.8	9.7	17.46	714.966	Pred
1.8	9.8	17.64	724.388	Pred
1.8	9.9	17.82	733.837	Pred
1.8	10	18	743.313	Pred
1.8	10.1	18.18	752.814	Pred
1.8	10.2	18.36	762.342	Pred
1.8	10.3	18.54	771.895	Pred
1.8	10.4	18.72	781.474	Pred
1.8	10.5	18.9	791.079	Pred
1.8	10.6	19.08	800.709	Pred
1.8	10.7	19.26	810.364	Pred
1.8	10.8	19.44	820.044	Pred
1.8	10.9	19.62	829.749	Pred
1.8	11	19.8	839.478	Pred
1.9	2	3.8	102.072	Pred
1.9	2.1	3.99	108.631	Pred
1.9	2.2	4.18	115.277	Pred
1.9	2.3	4.37	122.007	Pred
1.9	2.4	4.56	128.819	Pred
1.9	2.5	4.75	135.71	Pred
1.9	2.6	4.94	142.677	Pred
1.9	2.7	5.13	149.719	Pred
1.9	2.8	5.32	156.833	Pred
1.9	2.9	5.51	164.018	Pred
1.9	3	5.7	171.272	Pred
1.9	3.1	5.89	178.593	Pred
1.9	3.2	6.08	185.98	Pred
1.9	3.3	6.27	193.43	Pred
1.9	3.4	6.46	200.944	Pred
1.9	3.5	6.65	208.519	Pred
1.9	3.6	6.84	216.153	Pred
1.9	3.7	7.03	223.847	Pred
1.9	3.8	7.22	231.599	Pred
1.9	3.9	7.41	239.407	Pred
1.9	4	7.6	247.27	Pred
1.9	4.1	7.79	255.188	Pred
1.9	4.2	7.98	263.16	Pred
1.9	4.3	8.17	271.185	Pred
1.9	4.4	8.36	279.261	Pred
1.9	4.5	8.55	287.388	Pred
1.9	4.6	8.74	295.565	Pred
1.9	4.7	8.93	303.792	Pred
1.9	4.8	9.12	312.067	Pred
1.9	4.9	9.31	320.389	Pred
1.9	5	9.5	328.759	Pred
1.9	5.1	9.69	337.176	Pred
1.9	5.2	9.88	345.638	Pred
1.9	5.3	10.07	354.145	Pred
1.9	5.4	10.26	362.697	Pred
1.9	5.5	10.45	371.293	Pred
1.9	5.6	10.64	379.932	Pred
1.9	5.7	10.83	388.613	Pred
1.9	5.8	11.02	397.337	Pred
1.9	5.9	11.21	406.103	Pred
1.9	6	11.4	414.91	Pred
1.9	6.1	11.59	423.757	Pred
1.9	6.2	11.78	432.645	Pred
1.9	6.3	11.97	441.572	Pred
1.9	6.4	12.16	450.539	Pred
1.9	6.5	12.35	459.545	Pred
1.9	6.6	12.54	468.589	Pred
1.9	6.7	12.73	477.671	Pred
1.9	6.8	12.92	486.79	Pred
1.9	6.9	13.11	495.947	Pred
1.9	7	13.3	505.14	Pred
1.9	7.1	13.49	514.37	Pred
1.9	7.2	13.68	523.636	Pred
1.9	7.3	13.87	532.937	Pred
1.9	7.4	14.06	542.274	Pred
1.9	7.5	14.25	551.645	Pred
1.9	7.6	14.44	561.052	Pred
1.9	7.7	14.63	570.492	Pred
1.9	7.8	14.82	579.967	Pred
1.9	7.9	15.01	589.475	Pred
1.9	8	15.2	599.017	Pred
1.9	8.1	15.39	608.591	Pred
1.9	8.2	15.58	618.199	Pred
1.9	8.3	15.77	627.838	Pred
1.9	8.4	15.96	637.51	Pred
1.9	8.5	16.15	647.214	Pred
1.9	8.6	16.34	656.95	Pred
1.9	8.7	16.53	666.716	Pred
1.9	8.8	16.72	676.514	Pred
1.9	8.9	16.91	686.343	Pred
1.9	9	17.1	696.202	Pred
1.9	9.1	17.29	706.092	Pred
1.9	9.2	17.48	716.012	Pred
1.9	9.3	17.67	725.961	Pred
1.9	9.4	17.86	735.941	Pred
1.9	9.5	18.05	745.949	Pred
1.9	9.6	18.24	755.987	Pred
1.9	9.7	18.43	766.054	Pred
1.9	9.8	18.62	776.149	Pred
1.9	9.9	18.81	786.273	Pred
1.9	10	19	796.426	Pred
1.9	10.1	19.19	806.606	Pred
1.9	10.2	19.38	816.814	Pred
1.9	10.3	19.57	827.051	Pred
1.9	10.4	19.76	837.314	Pred
1.9	10.5	19.95	847.605	Pred
1.9	10.6	20.14	857.923	Pred
1.9	10.7	20.33	868.268	Pred
1.9	10.8	20.52	878.64	Pred
1.9	10.9	20.71	889.038	Pred
1.9	11	20.9	899.463	Pred
2	2	4	108.979	Pred
2	2.1	4.2	115.982	Pred
2	2.2	4.4	123.078	Pred
2	2.3	4.6	130.263	Pred
2	2.4	4.8	137.536	Pred
2	2.5	5	144.893	Pred
2	2.6	5.2	152.332	Pred
2	2.7	5.4	159.85	Pred
2	2.8	5.6	167.446	Pred
2	2.9	5.8	175.117	Pred
2	3	6	182.862	Pred
2	3.1	6.2	190.678	Pred
2	3.2	6.4	198.564	Pred
2	3.3	6.6	206.519	Pred
2	3.4	6.8	214.541	Pred
2	3.5	7	222.628	Pred
2	3.6	7.2	230.78	Pred
2	3.7	7.4	238.994	Pred
2	3.8	7.6	247.27	Pred
2	3.9	7.8	255.607	Pred
2	4	8	264.002	Pred
2	4.1	8.2	272.456	Pred
2	4.2	8.4	280.968	Pred
2	4.3	8.6	289.535	Pred
2	4.4	8.8	298.158	Pred
2	4.5	9	306.835	Pred
2	4.6	9.2	315.565	Pred
2	4.7	9.4	324.348	Pred
2	4.8	9.6	333.183	Pred
2	4.9	9.8	342.069	Pred
2	5	10	351.006	Pred
2	5.1	10.2	359.992	Pred
2	5.2	10.4	369.026	Pred
2	5.3	10.6	378.109	Pred
2	5.4	10.8	387.24	Pred
2	5.5	11	396.417	Pred
2	5.6	11.2	405.641	Pred
2	5.7	11.4	414.91	Pred
2	5.8	11.6	424.224	Pred
2	5.9	11.8	433.583	Pred
2	6	12	442.986	Pred
2	6.1	12.2	452.432	Pred
2	6.2	12.4	461.921	Pred
2	6.3	12.6	471.453	Pred
2	6.4	12.8	481.026	Pred
2	6.5	13	490.641	Pred
2	6.6	13.2	500.297	Pred
2	6.7	13.4	509.993	Pred
2	6.8	13.6	519.73	Pred
2	6.9	13.8	529.506	Pred
2	7	14	539.321	Pred
2	7.1	14.2	549.176	Pred
2	7.2	14.4	559.069	Pred
2	7.3	14.6	568.999	Pred
2	7.4	14.8	578.968	Pred
2	7.5	15	588.974	Pred
2	7.6	15.2	599.017	Pred
2	7.7	15.4	609.096	Pred
2	7.8	15.6	619.212	Pred
2	7.9	15.8	629.363	Pred
2	8	16	639.551	Pred
2	8.1	16.2	649.773	Pred
2	8.2	16.4	660.03	Pred
2	8.3	16.6	670.323	Pred
2	8.4	16.8	680.649	Pred
2	8.5	17	691.009	Pred
2	8.6	17.2	701.404	Pred
2	8.7	17.4	711.831	Pred
2	8.8	17.6	722.292	Pred
2	8.9	17.8	732.786	Pred
2	9	18	743.313	Pred
2	9.1	18.2	753.871	Pred
2	9.2	18.4	764.462	Pred
2	9.3	18.6	775.085	Pred
2	9.4	18.8	785.74	Pred
2	9.5	19	796.426	Pred
2	9.6	19.2	807.143	Pred
2	9.7	19.4	817.891	Pred
2	9.8	19.6	828.669	Pred
2	9.9	19.8	839.478	Pred
2	10	20	850.318	Pred
2	10.1	20.2	861.187	Pred
2	10.2	20.4	872.086	Pred
2	10.3	20.6	883.015	Pred
2	10.4	20.8	893.973	Pred
2	10.5	21	904.96	Pred
2	10.6	21.2	915.976	Pred
2	10.7	21.4	927.022	Pred
2	10.8	21.6	938.095	Pred
2	10.9	21.8	949.197	Pred
2	11	22	960.327	Pred
2.1	2	4.2	115.982	Pred
2.1	2.1	4.41	123.435	Pred
2.1	2.2	4.62	130.987	Pred
2.1	2.3	4.83	138.634	Pred
2.1	2.4	5.04	146.374	Pred
2.1	2.5	5.25	154.204	Pred
2.1	2.6	5.46	162.121	Pred
2.1	2.7	5.67	170.122	Pred
2.1	2.8	5.88	178.206	Pred
2.1	2.9	6.09	186.37	Pred
2.1	3	6.3	194.613	Pred
2.1	3.1	6.51	202.931	Pred
2.1	3.2	6.72	211.324	Pred
2.1	3.3	6.93	219.791	Pred
2.1	3.4	7.14	228.328	Pred
2.1	3.5	7.35	236.935	Pred
2.1	3.6	7.56	245.61	Pred
2.1	3.7	7.77	254.352	Pred
2.1	3.8	7.98	263.16	Pred
2.1	3.9	8.19	272.032	Pred
2.1	4	8.4	280.968	Pred
2.1	4.1	8.61	289.965	Pred
2.1	4.2	8.82	299.023	Pred
2.1	4.3	9.03	308.141	Pred
2.1	4.4	9.24	317.318	Pred
2.1	4.5	9.45	326.552	Pred
2.1	4.6	9.66	335.844	Pred
2.1	4.7	9.87	345.191	Pred
2.1	4.8	10.08	354.594	Pred
2.1	4.9	10.29	364.051	Pred
2.1	5	10.5	373.562	Pred
2.1	5.1	10.71	383.125	Pred
2.1	5.2	10.92	392.741	Pred
2.1	5.3	11.13	402.407	Pred
2.1	5.4	11.34	412.124	Pred
2.1	5.5	11.55	421.891	Pred
2.1	5.6	11.76	431.708	Pred
2.1	5.7	11.97	441.572	Pred
2.1	5.8	12.18	451.485	Pred
2.1	5.9	12.39	461.446	Pred
2.1	6	12.6	471.453	Pred
2.1	6.1	12.81	481.506	Pred
2.1	6.2	13.02	491.605	Pred
2.1	6.3	13.23	501.749	Pred
2.1	6.4	13.44	511.937	Pred
2.1	6.5	13.65	522.17	Pred
2.1	6.6	13.86	532.447	Pred
2.1	6.7	14.07	542.766	Pred
2.1	6.8	14.28	553.128	Pred
2.1	6.9	14.49	563.533	Pred
2.1	7	14.7	573.979	Pred
2.1	7.1	14.91	584.467	Pred
2.1	7.2	15.12	594.995	Pred
2.1	7.3	15.33	605.564	Pred
2.1	7.4	15.54	616.173	Pred
2.1	7.5	15.75	626.822	Pred
2.1	7.6	15.96	637.51	Pred
2.1	7.7	16.17	648.237	Pred
2.1	7.8	16.38	659.003	Pred
2.1	7.9	16.59	669.807	Pred
2.1	8	16.8	680.649	Pred
2.1	8.1	17.01	691.528	Pred
2.1	8.2	17.22	702.445	Pred
2.1	8.3	17.43	713.398	Pred
2.1	8.4	17.64	724.388	Pred
2.1	8.5	17.85	735.415	Pred
2.1	8.6	18.06	746.477	Pred
2.1	8.7	18.27	757.575	Pred
2.1	8.8	18.48	768.708	Pred
2.1	8.9	18.69	779.876	Pred
2.1	9	18.9	791.079	Pred
2.1	9.1	19.11	802.316	Pred
2.1	9.2	19.32	813.588	Pred
2.1	9.3	19.53	824.893	Pred
2.1	9.4	19.74	836.232	Pred
2.1	9.5	19.95	847.605	Pred
2.1	9.6	20.16	859.011	Pred
2.1	9.7	20.37	870.449	Pred
2.1	9.8	20.58	881.921	Pred
2.1	9.9	20.79	893.424	Pred
2.1	10	21	904.96	Pred
2.1	10.1	21.21	916.528	Pred
2.1	10.2	21.42	928.128	Pred
2.1	10.3	21.63	939.759	Pred
2.1	10.4	21.84	951.421	Pred
2.1	10.5	22.05	963.114	Pred
2.1	10.6	22.26	974.838	Pred
2.1	10.7	22.47	986.593	Pred
2.1	10.8	22.68	998.378	Pred
2.1	10.9	22.89	1010.19	Pred
2.1	11	23.1	1022.04	Pred
2.2	2	4.4	123.078	Pred
2.2	2.1	4.62	130.987	Pred
2.2	2.2	4.84	139.001	Pred
2.2	2.3	5.06	147.116	Pred
2.2	2.4	5.28	155.33	Pred
2.2	2.5	5.5	163.638	Pred
2.2	2.6	5.72	172.04	Pred
2.2	2.7	5.94	180.531	Pred
2.2	2.8	6.16	189.109	Pred
2.2	2.9	6.38	197.773	Pred
2.2	3	6.6	206.519	Pred
2.2	3.1	6.82	215.347	Pred
2.2	3.2	7.04	224.254	Pred
2.2	3.3	7.26	233.238	Pred
2.2	3.4	7.48	242.297	Pred
2.2	3.5	7.7	251.431	Pred
2.2	3.6	7.92	260.637	Pred
2.2	3.7	8.14	269.914	Pred
2.2	3.8	8.36	279.261	Pred
2.2	3.9	8.58	288.676	Pred
2.2	4	8.8	298.158	Pred
2.2	4.1	9.02	307.705	Pred
2.2	4.2	9.24	317.318	Pred
2.2	4.3	9.46	326.993	Pred
2.2	4.4	9.68	336.732	Pred
2.2	4.5	9.9	346.531	Pred
2.2	4.6	10.12	356.391	Pred
2.2	4.7	10.34	366.311	Pred
2.2	4.8	10.56	376.289	Pred
2.2	4.9	10.78	386.325	Pred
2.2	5	11	396.417	Pred
2.2	5.1	11.22	406.565	Pred
2.2	5.2	11.44	416.769	Pred
2.2	5.3	11.66	427.027	Pred
2.2	5.4	11.88	437.339	Pred
2.2	5.5	12.1	447.703	Pred
2.2	5.6	12.32	458.12	Pred
2.2	5.7	12.54	468.589	Pred
2.2	5.8	12.76	479.108	Pred
2.2	5.9	12.98	489.678	Pred
2.2	6	13.2	500.297	Pred
2.2	6.1	13.42	510.965	Pred
2.2	6.2	13.64	521.682	Pred
2.2	6.3	13.86	532.447	Pred
2.2	6.4	14.08	543.259	Pred
2.2	6.5	14.3	554.117	Pred
2.2	6.6	14.52	565.023	Pred
2.2	6.7	14.74	575.973	Pred
2.2	6.8	14.96	586.97	Pred
2.2	6.9	15.18	598.011	Pred
2.2	7	15.4	609.096	Pred
2.2	7.1	15.62	620.225	Pred
2.2	7.2	15.84	631.398	Pred
2.2	7.3	16.06	642.614	Pred
2.2	7.4	16.28	653.872	Pred
2.2	7.5	16.5	665.172	Pred
2.2	7.6	16.72	676.514	Pred
2.2	7.7	16.94	687.898	Pred
2.2	7.8	17.16	699.322	Pred
2.2	7.9	17.38	710.787	Pred
2.2	8	17.6	722.292	Pred
2.2	8.1	17.82	733.837	Pred
2.2	8.2	18.04	745.422	Pred
2.2	8.3	18.26	757.045	Pred
2.2	8.4	18.48	768.708	Pred
2.2	8.5	18.7	780.409	Pred
2.2	8.6	18.92	792.148	Pred
2.2	8.7	19.14	803.924	Pred
2.2	8.8	19.36	815.739	Pred
2.2	8.9	19.58	827.59	Pred
2.2	9	19.8	839.478	Pred
2.2	9.1	20.02	851.403	Pred
2.2	9.2	20.24	863.364	Pred
2.2	9.3	20.46	875.362	Pred
2.2	9.4	20.68	887.395	Pred
2.2	9.5	20.9	899.463	Pred
2.2	9.6	21.12	911.567	Pred
2.2	9.7	21.34	923.705	Pred
2.2	9.8	21.56	935.878	Pred
2.2	9.9	21.78	948.086	Pred
2.2	10	22	960.327	Pred
2.2	10.1	22.22	972.603	Pred
2.2	10.2	22.44	984.912	Pred
2.2	10.3	22.66	997.255	Pred
2.2	10.4	22.88	1009.63	Pred
2.2	10.5	23.1	1022.04	Pred
2.2	10.6	23.32	1034.48	Pred
2.2	10.7	23.54	1046.95	Pred
2.2	10.8	23.76	1059.46	Pred
2.2	10.9	23.98	1072	Pred
2.2	11	24.2	1084.57	Pred
2.3	2	4.6	130.263	Pred
2.3	2.1	4.83	138.634	Pred
2.3	2.2	5.06	147.116	Pred
2.3	2.3	5.29	155.705	Pred
2.3	2.4	5.52	164.398	Pred
2.3	2.5	5.75	173.192	Pred
2.3	2.6	5.98	182.084	Pred
2.3	2.7	6.21	191.071	Pred
2.3	2.8	6.44	200.15	Pred
2.3	2.9	6.67	209.319	Pred
2.3	3	6.9	218.577	Pred
2.3	3.1	7.13	227.92	Pred
2.3	3.2	7.36	237.346	Pred
2.3	3.3	7.59	246.855	Pred
2.3	3.4	7.82	256.444	Pred
2.3	3.5	8.05	266.11	Pred
2.3	3.6	8.28	275.854	Pred
2.3	3.7	8.51	285.673	Pred
2.3	3.8	8.74	295.565	Pred
2.3	3.9	8.97	305.53	Pred
2.3	4	9.2	315.565	Pred
2.3	4.1	9.43	325.67	Pred
2.3	4.2	9.66	335.844	Pred
2.3	4.3	9.89	346.085	Pred
2.3	4.4	10.12	356.391	Pred
2.3	4.5	10.35	366.763	Pred
2.3	4.6	10.58	377.199	Pred
2.3	4.7	10.81	387.697	Pred
2.3	4.8	11.04	398.258	Pred
2.3	4.9	11.27	408.88	Pred
2.3	5	11.5	419.561	Pred
2.3	5.1	11.73	430.302	Pred
2.3	5.2	11.96	441.102	Pred
2.3	5.3	12.19	451.959	Pred
2.3	5.4	12.42	462.872	Pred
2.3	5.5	12.65	473.842	Pred
2.3	5.6	12.88	484.867	Pred
2.3	5.7	13.11	495.947	Pred
2.3	5.8	13.34	507.08	Pred
2.3	5.9	13.57	518.267	Pred
2.3	6	13.8	529.506	Pred
2.3	6.1	14.03	540.797	Pred
2.3	6.2	14.26	552.14	Pred
2.3	6.3	14.49	563.533	Pred
2.3	6.4	14.72	574.976	Pred
2.3	6.5	14.95	586.469	Pred
2.3	6.6	15.18	598.011	Pred
2.3	6.7	15.41	609.601	Pred
2.3	6.8	15.64	621.239	Pred
2.3	6.9	15.87	632.925	Pred
2.3	7	16.1	644.657	Pred
2.3	7.1	16.33	656.436	Pred
2.3	7.2	16.56	668.261	Pred
2.3	7.3	16.79	680.132	Pred
2.3	7.4	17.02	692.047	Pred
2.3	7.5	17.25	704.007	Pred
2.3	7.6	17.48	716.012	Pred
2.3	7.7	17.71	728.06	Pred
2.3	7.8	17.94	740.151	Pred
2.3	7.9	18.17	752.285	Pred
2.3	8	18.4	764.462	Pred
2.3	8.1	18.63	776.681	Pred
2.3	8.2	18.86	788.942	Pred
2.3	8.3	19.09	801.244	Pred
2.3	8.4	19.32	813.588	Pred
2.3	8.5	19.55	825.972	Pred
2.3	8.6	19.78	838.396	Pred
2.3	8.7	20.01	850.86	Pred
2.3	8.8	20.24	863.364	Pred
2.3	8.9	20.47	875.908	Pred
2.3	9	20.7	888.49	Pred
2.3	9.1	20.93	901.111	Pred
2.3	9.2	21.16	913.771	Pred
2.3	9.3	21.39	926.469	Pred
2.3	9.4	21.62	939.204	Pred
2.3	9.5	21.85	951.977	Pred
2.3	9.6	22.08	964.787	Pred
2.3	9.7	22.31	977.634	Pred
2.3	9.8	22.54	990.518	Pred
2.3	9.9	22.77	1003.44	Pred
2.3	10	23	1016.39	Pred
2.3	10.1	23.23	1029.39	Pred
2.3	10.2	23.46	1042.41	Pred
2.3	10.3	23.69	1055.48	Pred
2.3	10.4	23.92	1068.58	Pred
2.3	10.5	24.15	1081.71	Pred
2.3	10.6	24.38	1094.88	Pred
2.3	10.7	24.61	1108.08	Pred
[truncated: 6,919 more rows]
