# Supplementary material for: On the rules of life and Kleiber's law: the macroscopic relationship between materials and energy
Source: Heliyon. 2022 Jun 6;8(6):e09647. doi: 10.1016/j.heliyon.2022.e09647 (PMC9193873; doi:10.1016/j.heliyon.2022.e09647)
Supplement: Data [file mmc3.xlsx]

## Sheet: Data
Class	Type	Unit	Year	ExoM	Population	Averageheightcms	Averageweightkg	EndoM	TM		ExoE	EndoE	TE	TP	lTM	lTP
Nobio	World	World	1900	35.162	1650	166.57	80.296	1.32488e-07	3.5162e+16		43.56	0.0165	4.35765e+16	1.3818e+12	38.0987	27.9544
Nobio	World	World	1901	35.6349	1659.95	166.6	80.365	1.33402e-07	3.56349e+16		44.826	0.0165995	4.48426e+16	1.42195e+12	38.1121	27.9831
Nobio	World	World	1902	36.1004	1670	166.63	80.434	1.34325e-07	3.61004e+16		46.092	0.0167	4.61087e+16	1.4621e+12	38.1251	28.0109
Nobio	World	World	1903	36.6175	1680.11	166.66	80.503	1.35254e-07	3.66175e+16		47.358	0.0168011	4.73748e+16	1.50225e+12	38.1393	28.038
Nobio	World	World	1904	37.1343	1690.27	166.69	80.572	1.36188e-07	3.71343e+16		48.624	0.0169027	4.86409e+16	1.54239e+12	38.1533	28.0644
Nobio	World	World	1905	37.6865	1700.43	166.73	80.664	1.37163e-07	3.76865e+16		49.89	0.0170043	4.9907e+16	1.58254e+12	38.1681	28.0901
Nobio	World	World	1906	38.2631	1710.55	166.76	80.733	1.38098e-07	3.82631e+16		51.156	0.0171055	5.11731e+16	1.62269e+12	38.1833	28.1151
Nobio	World	World	1907	38.8578	1720.61	166.79	80.802	1.39028e-07	3.88578e+16		52.422	0.0172061	5.24392e+16	1.66284e+12	38.1987	28.1395
Nobio	World	World	1908	39.4436	1730.56	166.82	80.871	1.39952e-07	3.94436e+16		53.688	0.0173056	5.37053e+16	1.70298e+12	38.2136	28.1634
Nobio	World	World	1909	40.0664	1740.37	166.85	80.94	1.40865e-07	4.00664e+16		54.954	0.0174037	5.49714e+16	1.74313e+12	38.2293	28.1867
Nobio	World	World	1910	40.6969	1750	166.88	81.009	1.41766e-07	4.06969e+16		56.22	0.0175	5.62375e+16	1.78328e+12	38.2449	28.2095
Nobio	World	World	1911	41.3384	1759.44	166.92	81.101	1.42693e-07	4.13384e+16		57.065	0.0175944	5.70826e+16	1.81008e+12	38.2606	28.2244
Nobio	World	World	1912	42.0563	1768.81	166.97	81.216	1.43656e-07	4.20563e+16		57.91	0.0176881	5.79277e+16	1.83688e+12	38.2778	28.2391
Nobio	World	World	1913	42.7577	1778.26	167.01	81.308	1.44587e-07	4.27577e+16		58.755	0.0177826	5.87728e+16	1.86367e+12	38.2943	28.2536
Nobio	World	World	1914	43.4094	1787.95	167.05	81.4	1.45539e-07	4.34094e+16		59.6	0.0178795	5.96179e+16	1.89047e+12	38.3095	28.2678
Nobio	World	World	1915	44.0184	1798.02	167.1	81.515	1.46565e-07	4.40184e+16		60.445	0.0179802	6.0463e+16	1.91727e+12	38.3234	28.2819
Nobio	World	World	1916	44.6264	1808.64	167.14	81.607	1.47598e-07	4.46264e+16		61.29	0.0180864	6.13081e+16	1.94407e+12	38.3371	28.2958
Nobio	World	World	1917	45.2037	1819.98	167.19	81.722	1.48732e-07	4.52037e+16		62.135	0.0181998	6.21532e+16	1.97087e+12	38.35	28.3095
Nobio	World	World	1918	45.72	1832.2	167.23	81.814	1.49899e-07	4.572e+16		62.98	0.018322	6.29983e+16	1.99766e+12	38.3613	28.323
Nobio	World	World	1919	46.2247	1845.48	167.27	81.906	1.51156e-07	4.62247e+16		63.825	0.0184548	6.38435e+16	2.02446e+12	38.3723	28.3363
Nobio	World	World	1920	46.7614	1860	167.32	82.021	1.52559e-07	4.67614e+16		64.67	0.0186	6.46886e+16	2.05126e+12	38.3838	28.3495
Nobio	World	World	1921	47.2945	1875.91	167.34	82.067	1.5395e-07	4.72945e+16		65.344	0.0187591	6.53628e+16	2.07264e+12	38.3952	28.3598
Nobio	World	World	1922	47.9573	1893.17	167.36	82.113	1.55454e-07	4.79573e+16		66.018	0.0189317	6.6037e+16	2.09402e+12	38.4091	28.3701
Nobio	World	World	1923	48.6349	1911.71	167.39	82.182	1.57108e-07	4.86349e+16		66.692	0.0191171	6.67111e+16	2.1154e+12	38.4231	28.3803
Nobio	World	World	1924	49.3794	1931.44	167.41	82.228	1.58818e-07	4.93794e+16		67.366	0.0193144	6.73854e+16	2.13678e+12	38.4383	28.3903
Nobio	World	World	1925	50.1657	1952.28	167.43	82.274	1.60622e-07	5.01657e+16		68.04	0.0195228	6.80596e+16	2.15815e+12	38.4541	28.4003
Nobio	World	World	1926	51.0688	1974.15	167.46	82.343	1.62557e-07	5.10688e+16		68.714	0.0197415	6.87338e+16	2.17953e+12	38.4719	28.4101
Nobio	World	World	1927	52.0297	1996.95	167.48	82.389	1.64527e-07	5.20297e+16		69.388	0.0199695	6.9408e+16	2.20091e+12	38.4906	28.4199
Nobio	World	World	1928	53.0172	2020.59	167.5	82.435	1.66568e-07	5.30172e+16		70.062	0.0202059	7.00823e+16	2.22229e+12	38.5094	28.4296
Nobio	World	World	1929	54.0387	2044.98	167.52	82.481	1.68672e-07	5.40387e+16		70.736	0.0204498	7.07565e+16	2.24367e+12	38.5285	28.4391
Nobio	World	World	1930	55.0391	2070	167.55	82.55	1.70879e-07	5.50391e+16		71.41	0.0207	7.14307e+16	2.26505e+12	38.5468	28.4486
Nobio	World	World	1931	55.9092	2095.52	167.68	82.849	1.73612e-07	5.59092e+16		72.379	0.0209552	7.24e+16	2.29579e+12	38.5625	28.4621
Nobio	World	World	1932	56.7215	2121.31	167.81	83.148	1.76382e-07	5.67215e+16		73.3481	0.0212131	7.33693e+16	2.32652e+12	38.5769	28.4754
Nobio	World	World	1933	57.5595	2147.06	167.93	83.424	1.79117e-07	5.75595e+16		74.317	0.0214706	7.43385e+16	2.35726e+12	38.5916	28.4885
Nobio	World	World	1934	58.4641	2172.5	168.06	83.723	1.81888e-07	5.84642e+16		75.286	0.021725	7.53078e+16	2.38799e+12	38.6072	28.5015
Nobio	World	World	1935	59.4316	2197.3	168.19	84.022	1.84621e-07	5.94316e+16		76.2551	0.021973	7.6277e+16	2.41873e+12	38.6236	28.5143
Nobio	World	World	1936	60.4615	2221.14	168.32	84.321	1.87288e-07	6.04615e+16		77.224	0.0222114	7.72462e+16	2.44946e+12	38.6408	28.5269
Nobio	World	World	1937	61.649	2243.68	168.45	84.62	1.8986e-07	6.1649e+16		78.193	0.0224368	7.82155e+16	2.4802e+12	38.6602	28.5394
Nobio	World	World	1938	62.8443	2264.57	168.58	84.919	1.92305e-07	6.28443e+16		79.1621	0.0226457	7.91847e+16	2.51093e+12	38.6794	28.5517
Nobio	World	World	1939	64.1874	2283.47	168.71	85.218	1.94593e-07	6.41874e+16		80.131	0.0228347	8.01539e+16	2.54166e+12	38.7006	28.5638
Nobio	World	World	1940	65.4527	2300	168.84	85.517	1.96689e-07	6.54527e+16		81.1	0.023	8.1123e+16	2.57239e+12	38.7201	28.5759
Nobio	World	World	1941	66.8327	2314.06	168.93	85.724	1.9837e-07	6.68327e+16		83.06	0.0231406	8.30832e+16	2.63455e+12	38.741	28.5997
Nobio	World	World	1942	68.2328	2326.54	169.01	85.908	1.99868e-07	6.82328e+16		85.02	0.0232654	8.50433e+16	2.69671e+12	38.7617	28.6231
Nobio	World	World	1943	69.5262	2338.64	169.1	86.115	2.01392e-07	6.95262e+16		86.9801	0.0233864	8.70035e+16	2.75886e+12	38.7805	28.6458
Nobio	World	World	1944	70.7825	2351.58	169.19	86.322	2.02993e-07	7.07825e+16		88.9401	0.0235158	8.89636e+16	2.82102e+12	38.7984	28.6681
Nobio	World	World	1945	72.0023	2366.59	169.28	86.529	2.04779e-07	7.20023e+16		90.9	0.0236659	9.09237e+16	2.88317e+12	38.8155	28.6899
Nobio	World	World	1946	73.4517	2384.96	169.37	86.736	2.06862e-07	7.34517e+16		92.8601	0.0238496	9.28839e+16	2.94533e+12	38.8354	28.7112
Nobio	World	World	1947	75.0644	2408.02	169.46	86.943	2.09361e-07	7.50644e+16		94.82	0.0240802	9.48441e+16	3.00749e+12	38.8571	28.7321
Nobio	World	World	1948	76.9028	2437.18	169.54	87.127	2.12344e-07	7.69028e+16		96.7801	0.0243718	9.68044e+16	3.06965e+12	38.8813	28.7526
Nobio	World	World	1949	78.8939	2473.95	169.63	87.334	2.1606e-07	7.88939e+16		98.74	0.0247395	9.87648e+16	3.13181e+12	38.9069	28.7726
Nobio	World	World	1950	81.2223	2525.15	169.72	87.541	2.21054e-07	8.12223e+16		100.7	0.0252515	1.00725e+17	3.19398e+12	38.936	28.7923
Nobio	World	World	1951	83.7296	2571.87	169.84	87.817	2.25854e-07	8.37296e+16		105.242	0.0257187	1.05268e+17	3.33802e+12	38.9664	28.8364
Nobio	World	World	1952	86.4618	2617.94	169.96	88.093	2.30622e-07	8.64618e+16		109.784	0.0261794	1.0981e+17	3.48206e+12	38.9985	28.8786
Nobio	World	World	1953	89.4009	2664.03	170.09	88.392	2.35479e-07	8.94009e+16		114.326	0.0266403	1.14353e+17	3.6261e+12	39.0319	28.9192
Nobio	World	World	1954	92.5613	2710.68	170.21	88.668	2.4035e-07	9.25613e+16		118.868	0.0271068	1.18895e+17	3.77014e+12	39.0666	28.9581
Nobio	World	World	1955	95.9596	2758.31	170.33	88.944	2.45336e-07	9.59596e+16		123.41	0.0275831	1.23438e+17	3.91418e+12	39.1027	28.9956
Nobio	World	World	1956	99.6671	2807.25	170.45	89.22	2.50463e-07	9.96671e+16		127.952	0.0280725	1.2798e+17	4.05822e+12	39.1406	29.0318
Nobio	World	World	1957	103.635	2857.66	170.57	89.496	2.55749e-07	1.03635e+17		132.494	0.0285766	1.32523e+17	4.20227e+12	39.1797	29.0666
Nobio	World	World	1958	107.71	2909.65	170.69	89.772	2.61205e-07	1.0771e+17		137.036	0.0290965	1.37065e+17	4.34631e+12	39.2182	29.1003
Nobio	World	World	1959	112.154	2963.22	170.82	90.071	2.669e-07	1.12154e+17		141.578	0.0296322	1.41608e+17	4.49035e+12	39.2586	29.133
Nobio	World	World	1960	116.924	3018.34	170.94	90.347	2.72698e-07	1.16924e+17		146.12	0.0301834	1.4615e+17	4.63439e+12	39.3003	29.1645
Nobio	World	World	1961	121.938	3075.07	170.96	90.393	2.77965e-07	1.21938e+17		153.356	0.0307507	1.53387e+17	4.86387e+12	39.3423	29.2129
Nobio	World	World	1962	127.297	3133.55	170.97	90.416	2.83323e-07	1.27297e+17		160.592	0.0313355	1.60624e+17	5.09334e+12	39.3853	29.259
Nobio	World	World	1963	132.997	3194.08	170.99	90.462	2.88942e-07	1.32997e+17		167.828	0.0319408	1.6786e+17	5.32281e+12	39.4291	29.303
Nobio	World	World	1964	139.252	3256.99	171.01	90.508	2.94784e-07	1.39252e+17		175.064	0.0325699	1.75097e+17	5.55229e+12	39.4751	29.3452
Nobio	World	World	1965	145.859	3322.5	171.03	90.554	3.00865e-07	1.45859e+17		182.3	0.033225	1.82334e+17	5.78176e+12	39.5214	29.3857
Nobio	World	World	1966	152.987	3390.69	171.05	90.6	3.07196e-07	1.52987e+17		190.457	0.0339069	1.90491e+17	6.04043e+12	39.5691	29.4295
Nobio	World	World	1967	160.265	3461.34	171.07	90.646	3.13757e-07	1.60265e+17		196.649	0.0346134	1.96684e+17	6.2368e+12	39.6156	29.4615
Nobio	World	World	1968	168.184	3533.97	171.09	90.692	3.20503e-07	1.68184e+17		206.772	0.0353397	2.06807e+17	6.55781e+12	39.6638	29.5117
Nobio	World	World	1969	176.357	3607.87	171.11	90.738	3.27371e-07	1.76357e+17		218.855	0.0360787	2.18891e+17	6.94099e+12	39.7113	29.5685
Nobio	World	World	1970	185.235	3682.49	171.13	90.784	3.34311e-07	1.85235e+17		230.589	0.0368249	2.30626e+17	7.31311e+12	39.7604	29.6207
Nobio	World	World	1971	194.193	3757.73	171.08	90.669	3.4071e-07	1.94193e+17		238.87	0.0375773	2.38908e+17	7.57571e+12	39.8076	29.656
Nobio	World	World	1972	204.473	3833.59	171.02	90.531	3.47059e-07	2.04473e+17		249.949	0.0383359	2.49987e+17	7.92704e+12	39.8592	29.7013
Nobio	World	World	1973	215.112	3909.72	170.97	90.416	3.53501e-07	2.15112e+17		262.647	0.0390972	2.62686e+17	8.32972e+12	39.9099	29.7509
Nobio	World	World	1974	225.936	3985.73	170.92	90.301	3.59916e-07	2.25936e+17		262.869	0.0398573	2.62909e+17	8.33679e+12	39.959	29.7517
Nobio	World	World	1975	236.332	4061.4	170.87	90.186	3.66281e-07	2.36332e+17		263.592	0.040614	2.63633e+17	8.35973e+12	40.004	29.7544
Nobio	World	World	1976	246.593	4136.54	170.82	90.071	3.72582e-07	2.46593e+17		276.427	0.0413654	2.76468e+17	8.76676e+12	40.0465	29.802
Nobio	World	World	1977	257.174	4211.32	170.77	89.956	3.78834e-07	2.57174e+17		284.765	0.0421132	2.84807e+17	9.03116e+12	40.0885	29.8317
Nobio	World	World	1978	268.179	4286.28	170.72	89.841	3.85084e-07	2.68179e+17		292.464	0.0428628	2.92507e+17	9.27534e+12	40.1304	29.8584
Nobio	World	World	1979	279.575	4362.19	170.67	89.726	3.91402e-07	2.79575e+17		301.432	0.0436219	3.01475e+17	9.55972e+12	40.172	29.8886
Nobio	World	World	1980	290.788	4439.63	170.62	89.611	3.9784e-07	2.90788e+17		299.018	0.0443963	2.99062e+17	9.4832e+12	40.2114	29.8805
Nobio	World	World	1981	301.402	4518.6	170.47	89.266	4.03358e-07	3.01402e+17		296.978	0.045186	2.97023e+17	9.41853e+12	40.2472	29.8737
Nobio	World	World	1982	311.533	4599	170.32	88.921	4.08948e-07	3.11533e+17		295.283	0.04599	2.95329e+17	9.36483e+12	40.2803	29.868
Nobio	World	World	1983	321.683	4681.21	170.17	88.576	4.14643e-07	3.21683e+17		298.892	0.0468121	2.98938e+17	9.47927e+12	40.3123	29.8801
Nobio	World	World	1984	332.304	4765.66	170.02	88.231	4.20479e-07	3.32304e+17		310.854	0.0476566	3.10901e+17	9.85862e+12	40.3448	29.9194
Nobio	World	World	1985	343.081	4852.54	169.86	87.863	4.26359e-07	3.43081e+17		316.979	0.0485254	3.17028e+17	1.00529e+13	40.3767	29.9389
Nobio	World	World	1986	354.386	4942.06	169.71	87.518	4.32519e-07	3.54386e+17		323.149	0.0494206	3.23198e+17	1.02486e+13	40.4092	29.9582
Nobio	World	World	1987	366.17	5033.8	169.56	87.173	4.38812e-07	3.6617e+17		333.335	0.050338	3.33385e+17	1.05716e+13	40.4419	29.9892
Nobio	World	World	1988	378.82	5126.63	169.41	86.828	4.45135e-07	3.7882e+17		344.427	0.0512663	3.44478e+17	1.09233e+13	40.4758	30.0219
Nobio	World	World	1989	390.977	5218.98	169.26	86.483	4.51353e-07	3.90977e+17		351.112	0.0521898	3.51164e+17	1.11354e+13	40.5074	30.0411
Nobio	World	World	1990	403.071	5309.67	169.1	86.115	4.57242e-07	4.03071e+17		354.465	0.0530967	3.54518e+17	1.12417e+13	40.5379	30.0506
Nobio	World	World	1991	416.428	5398.33	169.1	86.115	4.64877e-07	4.16428e+17		356.355	0.0539833	3.56409e+17	1.13016e+13	40.5705	30.056
Nobio	World	World	1992	429.627	5485.12	169.1	86.115	4.72351e-07	4.29627e+17		359.329	0.0548512	3.59384e+17	1.1396e+13	40.6017	30.0643
Nobio	World	World	1993	444.177	5570.05	169.1	86.115	4.79664e-07	4.44177e+17		360.779	0.0557005	3.60835e+17	1.1442e+13	40.635	30.0683
Nobio	World	World	1994	459.327	5653.32	169.1	86.115	4.86835e-07	4.59327e+17		365.534	0.0565332	3.6559e+17	1.15928e+13	40.6685	30.0814
Nobio	World	World	1995	476.271	5735.12	169.1	86.115	4.9388e-07	4.76271e+17		371.867	0.0573512	3.71924e+17	1.17936e+13	40.7048	30.0986
Nobio	World	World	1996	493.424	5815.39	169.1	86.115	5.00793e-07	4.93424e+17		382.157	0.0581539	3.82215e+17	1.212e+13	40.7401	30.1259
Nobio	World	World	1997	510.592	5894.16	169.1	86.115	5.07575e-07	5.10592e+17		386.555	0.0589416	3.86614e+17	1.22594e+13	40.7743	30.1373
Nobio	World	World	1998	528.27	5971.88	169.1	86.115	5.14269e-07	5.2827e+17		388.881	0.0597188	3.88941e+17	1.23332e+13	40.8084	30.1433
Nobio	World	World	1999	546.359	6049.21	169.1	86.115	5.20927e-07	5.46359e+17		395.484	0.0604921	3.95545e+17	1.25426e+13	40.8421	30.1602
Nobio	World	World	2000	564.734	6126.62	169.1	86.115	5.27594e-07	5.64734e+17		404.699	0.0612662	4.0476e+17	1.28349e+13	40.8751	30.1832
Nobio	World	World	2001	583.287	6204.31		-302.815		5.83287e+17		408.998	0.0620431	4.0906e+17	1.29712e+13	40.9075	30.1938
Nobio	World	World	2002	601.89	6282.3		-302.815		6.0189e+17		417.244	0.062823	4.17307e+17	1.32327e+13	40.9389	30.2137
Nobio	World	World	2003	621.74	6360.76		-302.815		6.2174e+17		431.748	0.0636076	4.31812e+17	1.36927e+13	40.9713	30.2479
Nobio	World	World	2004	642.396	6439.84		-302.815		6.42396e+17		449.856	0.0643984	4.49921e+17	1.42669e+13	41.004	30.289
Nobio	World	World	2005	664.519	6519.64		-302.815		6.64519e+17		464.032	0.0651964	4.64097e+17	1.47164e+13	41.0378	30.32
Nobio	World	World	2006	688.607	6600.22		-302.815		6.88607e+17		476.27	0.0660022	4.76336e+17	1.51045e+13	41.0734	30.346
Nobio	World	World	2007	714.051	6681.61		-302.815		7.14051e+17		491.061	0.0668161	4.91127e+17	1.55735e+13	41.1097	30.3766
Nobio	World	World	2008	739.544	6763.73		-302.815		7.39544e+17		495.585	0.0676373	4.95652e+17	1.5717e+13	41.1448	30.3858
Nobio	World	World	2009	765.82	6846.48		-302.815		7.6582e+17		487.167	0.0684648	4.87236e+17	15450139040944	41.1797	30.3686
Nobio	World	World	2010	792.065	6929.73		-302.815		7.92065e+17		508.554	0.0692973	5.08624e+17	1.61284e+13	41.2134	30.4116
Nobio	USA	USA	1930	11.8262	123.203	173.4	96.005	1.18281e-08	1.18262e+16						37.0091
Nobio	USA	USA	1931	12.1025	124.099	173.67	96.626	1.19912e-08	1.21025e+16						37.0322
Nobio	USA	USA	1932	12.2692	124.995	173.94	97.247	1.21554e-08	1.22692e+16						37.0459
Nobio	USA	USA	1933	12.4292	125.891	174.21	97.868	1.23207e-08	1.24292e+16						37.0588
Nobio	USA	USA	1934	12.6294	126.787	174.48	98.489	1.24872e-08	1.26294e+16						37.0748
Nobio	USA	USA	1935	12.8388	127.684	174.75	99.11	1.26547e-08	1.28388e+16						37.0913
Nobio	USA	USA	1936	13.1697	128.58	175.02	99.731	1.28234e-08	1.31697e+16						37.1167
Nobio	USA	USA	1937	13.524	129.476	175.29	100.352	1.29932e-08	1.3524e+16						37.1432
Nobio	USA	USA	1938	13.8346	130.372	175.56	100.973	1.31641e-08	1.38346e+16						37.166
Nobio	USA	USA	1939	14.2088	131.268	175.83	101.594	1.33361e-08	1.42088e+16						37.1926
Nobio	USA	USA	1940	14.6085	132.165	176.1	102.215	1.35092e-08	1.46085e+16						37.2204
Nobio	USA	USA	1941	15.1232	134.081	176.2	102.445	1.37359e-08	1.51232e+16						37.255
Nobio	USA	USA	1942	15.6649	135.997	176.3	102.675	1.39635e-08	1.56649e+16						37.2902
Nobio	USA	USA	1943	16.0997	137.913	176.4	102.905	1.41919e-08	1.60997e+16						37.3176
Nobio	USA	USA	1944	16.4732	139.829	176.5	103.135	1.44213e-08	1.64732e+16						37.3405
Nobio	USA	USA	1945	16.8382	141.745	176.6	103.365	1.46515e-08	1.68382e+16						37.3624
Nobio	USA	USA	1946	17.3276	143.661	176.7	103.595	1.48826e-08	1.73276e+16						37.3911
Nobio	USA	USA	1947	17.9034	145.577	176.8	103.825	1.51146e-08	1.79034e+16						37.4238
Nobio	USA	USA	1948	18.522	147.494	176.9	104.055	1.53474e-08	1.8522e+16						37.4577
Nobio	USA	USA	1949	19.1101	149.41	177	104.285	1.55812e-08	1.91101e+16						37.489
Nobio	USA	USA	1950	19.803	151.326	177.1	104.515	1.58158e-08	1.9803e+16						37.5246
Nobio	USA	USA	1951	20.5689	154.126	177.12	104.561	1.61155e-08	2.05689e+16						37.5626
Nobio	USA	USA	1952	21.3622	156.925	177.14	104.607	1.64155e-08	2.13622e+16						37.6004
Nobio	USA	USA	1953	22.1793	159.725	177.16	104.653	1.67157e-08	2.21793e+16						37.6379
Nobio	USA	USA	1954	23.1016	162.525	177.18	104.699	1.70162e-08	2.31016e+16						37.6787
Nobio	USA	USA	1955	24.1579	165.324	177.2	104.745	1.73169e-08	2.41579e+16						37.7234
Nobio	USA	USA	1956	25.2911	168.124	177.22	104.791	1.76179e-08	2.52911e+16						37.7692
Nobio	USA	USA	1957	26.3883	170.924	177.24	104.837	1.79192e-08	2.63883e+16						37.8117
Nobio	USA	USA	1958	27.5056	173.724	177.26	104.883	1.82207e-08	2.75056e+16						37.8532
Nobio	USA	USA	1959	28.7279	176.523	177.28	104.929	1.85224e-08	2.87279e+16						37.8966
Nobio	USA	USA	1960	29.9217	179.323	177.3	104.975	1.88245e-08	2.99217e+16						37.9374
Nobio	USA	USA	1961	31.0671	181.712	177.4	105.205	1.9117e-08	3.10671e+16						37.9749
Nobio	USA	USA	1962	32.2828	184.101	177.5	105.435	1.94107e-08	3.22828e+16						38.0133
Nobio	USA	USA	1963	33.6038	186.49	177.6	105.665	1.97054e-08	3.36038e+16						38.0534
Nobio	USA	USA	1964	35.0176	188.879	177.7	105.895	2.00013e-08	3.50176e+16						38.0946
Nobio	USA	USA	1965	36.5259	191.268	177.8	106.125	2.02983e-08	3.65259e+16						38.1368
Nobio	USA	USA	1966	38.1	193.656	177.9	106.355	2.05963e-08	3.81e+16						38.179
Nobio	USA	USA	1967	39.6041	196.045	178	106.585	2.08955e-08	3.96041e+16						38.2177
Nobio	USA	USA	1968	41.2051	198.434	178.1	106.815	2.11957e-08	4.12051e+16						38.2573
Nobio	USA	USA	1969	42.8563	200.823	178.2	107.045	2.14971e-08	4.28563e+16						38.2966
Nobio	USA	USA	1970	44.5411	203.212	178.3	107.275	2.17996e-08	4.45411e+16						38.3352
Nobio	USA	USA	1971	46.2919	205.545	178.37	107.436	2.2083e-08	4.62919e+16						38.3737
Nobio	USA	USA	1972	48.098	207.879	178.44	107.597	2.23671e-08	4.8098e+16						38.412
Nobio	USA	USA	1973	50.0782	210.212	178.51	107.758	2.2652e-08	5.00782e+16						38.4524
Nobio	USA	USA	1974	51.9981	212.545	178.58	107.919	2.29377e-08	5.19981e+16						38.49
Nobio	USA	USA	1975	53.5557	214.879	178.65	108.08	2.32241e-08	5.35557e+16						38.5195
Nobio	USA	USA	1976	55.1154	217.212	178.72	108.241	2.35113e-08	5.51154e+16						38.5482
Nobio	USA	USA	1977	56.7854	219.546	178.79	108.402	2.37992e-08	5.67854e+16						38.5781
Nobio	USA	USA	1978	58.6647	221.879	178.86	108.563	2.40879e-08	5.86647e+16						38.6106
Nobio	USA	USA	1979	60.5521	224.212	178.93	108.724	2.43773e-08	6.05521e+16						38.6423
Nobio	USA	USA	1980	62.1239	226.546	179	108.885	2.46674e-08	6.21239e+16		76.5589	0.00226546	7.65612e+16	2.42774e+12	38.6679	28.518
Nobio	USA	USA	1981	63.4806	228.762	178.62	108.011	2.47088e-08	6.34806e+16		74.7041	0.00228762	7.47064e+16	2.36892e+12	38.6895	28.4935
Nobio	USA	USA	1982	64.6558	230.979	178.24	107.137	2.47464e-08	6.46558e+16		71.2828	0.00230979	7.12851e+16	2.26044e+12	38.7079	28.4466
Nobio	USA	USA	1983	66.009	233.195	177.86	106.263	2.478e-08	6.6009e+16		70.6564	0.00233195	7.06587e+16	2.24057e+12	38.7286	28.4378
Nobio	USA	USA	1984	67.544	235.411	177.48	105.389	2.48098e-08	6.7544e+16		74.3876	0.00235411	7.43899e+16	2.35889e+12	38.7516	28.4892
Nobio	USA	USA	1985	69.1584	237.628	177.1	104.515	2.48357e-08	6.91584e+16		74.6164	0.00237628	7.46188e+16	2.36615e+12	38.7752	28.4923
Nobio	USA	USA	1986	70.8052	239.844	176.72	103.641	2.48577e-08	7.08052e+16		74.7245	0.00239844	7.47269e+16	2.36957e+12	38.7987	28.4937
Nobio	USA	USA	1987	72.6451	242.061	176.34	102.767	2.48758e-08	7.26451e+16		77.6404	0.00242061	7.76429e+16	2.46204e+12	38.8244	28.532
Nobio	USA	USA	1988	74.5075	244.277	175.96	101.893	2.48901e-08	7.45075e+16		81.3876	0.00244277	8.139e+16	2.58086e+12	38.8497	28.5791
Nobio	USA	USA	1989	76.2728	246.493	175.58	101.019	2.49005e-08	7.62728e+16		83.2416	0.00246493	8.3244e+16	2.63965e+12	38.8731	28.6017
Nobio	USA	USA	1990	78.051	248.71	175.2	100.145	2.49071e-08	7.8051e+16		83.4184	0.0024871	8.34209e+16	2.64526e+12	38.8961	28.6038
Nobio	USA	USA	1991	79.594	251.981				7.9594e+16		83.4508	0.00251981	8.34533e+16	2.64629e+12	38.9157	28.6042
Nobio	USA	USA	1992	81.1549	255.252				8.11549e+16		84.9895	0.00255252	8.49921e+16	2.69508e+12	38.9351	28.6224
Nobio	USA	USA	1993	82.8502	258.523				8.28502e+16		86.5116	0.00258523	8.65142e+16	2.74335e+12	38.9558	28.6402
Nobio	USA	USA	1994	84.682	261.795				8.4682e+16		88.4458	0.00261795	8.84484e+16	2.80468e+12	38.9777	28.6623
Nobio	USA	USA	1995	86.5394	265.066				8.65394e+16		90.1547	0.00265066	9.01573e+16	2.85887e+12	38.9994	28.6814
Nobio	USA	USA	1996	88.4216	268.337				8.84216e+16		92.8472	0.00268337	9.28499e+16	2.94425e+12	39.0209	28.7109
Nobio	USA	USA	1997	90.4353	271.608				9.04353e+16		93.6522	0.00271608	9.36549e+16	2.96978e+12	39.0434	28.7195
Nobio	USA	USA	1998	92.5715	274.879				9.25715e+16		94.5256	0.00274879	9.45284e+16	2.99748e+12	39.0668	28.7288
Nobio	USA	USA	1999	94.7581	278.151				9.47581e+16		96.1637	0.00278151	9.61665e+16	3.04942e+12	39.0901	28.746
Nobio	USA	USA	2000	96.9525	281.422				9.69525e+16		98.5705	0.00281422	9.85733e+16	3.12574e+12	39.113	28.7707
Nobio	USA	USA	2001	99.0618					9.90618e+16		96.5087	0	9.65087e+16	3.06027e+12	39.1345	28.7495
Nobio	USA	USA	2002	101.073					1.01073e+17		97.8623	0	9.78623e+16	3.10319e+12	39.1546	28.7635
Nobio	USA	USA	2003	103.045					1.03045e+17		98.0534	0	9.80534e+16	3.10925e+12	39.1739	28.7654
Nobio	USA	USA	2004	105.219					1.05219e+17		100.104	0	1.00104e+17	3.17426e+12	39.1948	28.7861
Nobio	USA	USA	2005	107.461					1.07461e+17		100.158	0	1.00158e+17	3.176e+12	39.2159	28.7866
Nobio	Japan	Japan	1930	0.923174	64.45	161.43	68.474	4.41315e-09	923173600678927						34.4588
Nobio	Japan	Japan	1931	0.961345	65.3125	161.547	68.7431	4.48978e-09	9.61345e+14						34.4994
Nobio	Japan	Japan	1932	0.998737	66.175	161.664	69.0122	4.56688e-09	9.98737e+14						34.5375
Nobio	Japan	Japan	1933	1.04186	67.0375	161.781	69.2813	4.64445e-09	1.04186e+15						34.5798
Nobio	Japan	Japan	1934	1.08804	67.9	161.898	69.5504	4.72247e-09	1.08804e+15						34.6232
Nobio	Japan	Japan	1935	1.1408	68.7625	162.015	69.8195	4.80097e-09	1.1408e+15						34.6705
Nobio	Japan	Japan	1936	1.19747	69.625	162.132	70.0886	4.87992e-09	1.19747e+15						34.719
Nobio	Japan	Japan	1937	1.2588	70.4876	162.249	70.3577	4.95934e-09	1.2588e+15						34.7689
Nobio	Japan	Japan	1938	1.32094	71.3501	162.366	70.6268	5.03923e-09	1.32094e+15						34.8171
Nobio	Japan	Japan	1939	1.389	72.2126	162.483	70.8959	5.11957e-09	1389002860397169						34.8674
Nobio	Japan	Japan	1940	1.45124	73.0751	162.6	71.165	5.20039e-09	1.45124e+15						34.9112
Nobio	Japan	Japan	1941	1.51661	74.0875	162.7	71.395	5.28948e-09	1.51661e+15						34.9553
Nobio	Japan	Japan	1942	1.56328	75.1	162.8	71.625	5.37904e-09	1.56328e+15						34.9856
Nobio	Japan	Japan	1943	1.60831	76.1124	162.9	71.855	5.46906e-09	1.60831e+15						35.014
Nobio	Japan	Japan	1944	1.64373	77.1249	163	72.085	5.55955e-09	1.64373e+15						35.0357
Nobio	Japan	Japan	1945	1.65331	78.1374	163.1	72.315	5.6505e-09	1.65331e+15						35.0416
Nobio	Japan	Japan	1946	1.66264	79.1498	163.2	72.545	5.74192e-09	1662641518151873						35.0472
Nobio	Japan	Japan	1947	1.67578	80.1623	163.3	72.775	5.83381e-09	1.67578e+15						35.0551
Nobio	Japan	Japan	1948	1.69811	81.1747	163.4	73.005	5.92616e-09	1.69811e+15						35.0683
Nobio	Japan	Japan	1949	1.73343	82.1872	163.5	73.235	6.01898e-09	1.73343e+15						35.0889
Nobio	Japan	Japan	1950	1.78616	83.1996	163.6	73.465	6.11226e-09	1786159538748045						35.1188
Nobio	Japan	Japan	1951	1.86552	84.2215	163.81	73.948	6.22801e-09	1.86552e+15						35.1623
Nobio	Japan	Japan	1952	1.94794	85.2434	164.02	74.431	6.34475e-09	1.94794e+15						35.2055
Nobio	Japan	Japan	1953	2.05166	86.2653	164.23	74.914	6.46248e-09	2.05166e+15						35.2574
Nobio	Japan	Japan	1954	2.17258	87.2872	164.44	75.397	6.58119e-09	2.17258e+15						35.3147
Nobio	Japan	Japan	1955	2.29119	88.3091	164.65	75.88	6.70089e-09	2291194609807322						35.3678
Nobio	Japan	Japan	1956	2.42931	89.331	164.86	76.363	6.82158e-09	2.42931e+15						35.4264
Nobio	Japan	Japan	1957	2.59152	90.3528	165.07	76.846	6.94325e-09	2591518680591251						35.491
Nobio	Japan	Japan	1958	2.75268	91.3747	165.28	77.329	7.06592e-09	2752676247917507						35.5514
Nobio	Japan	Japan	1959	2.94169	92.3966	165.49	77.812	7.18957e-09	2941687857663691						35.6178
Nobio	Japan	Japan	1960	3.18493	93.4185	165.7	78.295	7.3142e-09	3.18493e+15						35.6972
Nobio	Japan	Japan	1961	3.45417	94.4487	165.81	78.548	7.41875e-09	3454172147853612						35.7784
Nobio	Japan	Japan	1962	3.77555	95.4788	165.92	78.801	7.52383e-09	3.77555e+15						35.8673
Nobio	Japan	Japan	1963	4.11818	96.509	166.03	79.054	7.62942e-09	4.11818e+15						35.9542
Nobio	Japan	Japan	1964	4.49772	97.5391	166.14	79.307	7.73554e-09	4.49772e+15						36.0423
Nobio	Japan	Japan	1965	4.88598	98.5693	166.25	79.56	7.84217e-09	4885984628493616						36.1251
Nobio	Japan	Japan	1966	5.29737	99.5994	166.36	79.813	7.94933e-09	5297367512398770						36.206
Nobio	Japan	Japan	1967	5.81688	100.63	166.47	80.066	8.05701e-09	5816884148308073						36.2995
Nobio	Japan	Japan	1968	6.39807	101.66	166.58	80.319	8.16521e-09	6398065896350330						36.3948
Nobio	Japan	Japan	1969	7.03722	102.69	166.69	80.572	8.27393e-09	7037221428027805						36.49
Nobio	Japan	Japan	1970	7.75674	103.72	166.8	80.825	8.38317e-09	7756738892284976						36.5873
Nobio	Japan	Japan	1971	8.51952	105.054	167.286	81.9428	8.60843e-09	8519515558786303						36.6811
Nobio	Japan	Japan	1972	9.37485	106.388	167.772	83.0606	8.83666e-09	9374851250253448						36.7768
Nobio	Japan	Japan	1973	10.3959	107.722	168.258	84.1784	9.06788e-09	1.03959e+16						36.8802
Nobio	Japan	Japan	1974	11.3723	109.056	168.744	85.2962	9.30208e-09	1.13723e+16						36.97
Nobio	Japan	Japan	1975	12.2198	110.39	169.23	86.414	9.53926e-09	1.22198e+16						37.0418
Nobio	Japan	Japan	1976	13.0864	111.724	169.716	87.5318	9.77943e-09	1.30864e+16						37.1103
Nobio	Japan	Japan	1977	13.9863	113.058	170.202	88.6496	1.00226e-08	1.39863e+16						37.1769
Nobio	Japan	Japan	1978	14.9937	114.392	170.688	89.7674	1.02687e-08	1.49937e+16						37.2464
Nobio	Japan	Japan	1979	16.0419	115.726	171.174	90.8852	1.05178e-08	1.60419e+16						37.314
Nobio	Japan	Japan	1980	17.1083	117.06	171.66	92.003	1.07699e-08	1.71083e+16		14.695	0.0011706	1.46961e+16	4.66011e+11	37.3783	26.8675
Nobio	Japan	Japan	1981	18.1042	117.715				1.81042e+16		14.6898	0.00117715	1.4691e+16	4.65848e+11	37.4349	26.8671
Nobio	Japan	Japan	1982	19.0078	118.371				1.90078e+16		14.2388	0.00118371	1.424e+16	4.51546e+11	37.4836	26.8359
Nobio	Japan	Japan	1983	19.8904	119.026				1.98904e+16		13.9462	0.00119026	1.39474e+16	4.4227e+11	37.529	26.8152
Nobio	Japan	Japan	1984	20.7534	119.681				2.07534e+16		15.3603	0.00119681	1.53615e+16	4.8711e+11	37.5715	26.9118
Nobio	Japan	Japan	1985	21.5805	120.336				2.15805e+16		15.383	0.00120336	1.53842e+16	4.8783e+11	37.6106	26.9132
Nobio	Japan	Japan	1986	22.4224	120.991				2.24224e+16		15.4468	0.00120991	1.5448e+16	4.89853e+11	37.6488	26.9174
Nobio	Japan	Japan	1987	23.3085	121.646				2.33085e+16		15.9944	0.00121646	1.59956e+16	5.07219e+11	37.6876	26.9522
Nobio	Japan	Japan	1988	24.2693	122.301				2.42693e+16		16.829	0.00122301	1.68302e+16	5.33682e+11	37.728	27.0031
Nobio	Japan	Japan	1989	25.2349	122.956				2.52349e+16		17.4129	0.00122956	1.74141e+16	5.52198e+11	37.767	27.0372
Nobio	Japan	Japan	1990	26.234	123.611				2.6234e+16		18.5089	0.00123611	1.85102e+16	5.86953e+11	37.8058	27.0982
Nobio	Japan	Japan	1991	27.3053	123.943				2.73053e+16		18.9994	0.00123943	1.90006e+16	6.02506e+11	37.8459	27.1244
Nobio	Japan	Japan	1992	28.3221	124.274				2.83221e+16		19.1699	0.00124274	1.91711e+16	6.07912e+11	37.8824	27.1333
Nobio	Japan	Japan	1993	29.2874	124.606				2.92874e+16		19.385	0.00124606	1.93862e+16	6.14733e+11	37.9159	27.1445
Nobio	Japan	Japan	1994	30.2515	124.937				3.02515e+16		20.1985	0.00124937	2.01998e+16	6.40531e+11	37.9483	27.1856
Nobio	Japan	Japan	1995	31.1927	125.269				3.11927e+16		20.7356	0.00125269	2.07369e+16	6.57562e+11	37.979	27.2118
Nobio	Japan	Japan	1996	32.1447	125.6				3.21447e+16		21.0992	0.001256	2.11004e+16	6.6909e+11	38.009	27.2292
Nobio	Japan	Japan	1997	33.0801	125.931				3.30801e+16		21.5979	0.00125931	2.15991e+16	6.84904e+11	38.0377	27.2525
Nobio	Japan	Japan	1998	33.9237	126.263				3.39237e+16		21.2383	0.00126263	2.12396e+16	6.73504e+11	38.0629	27.2358
Nobio	Japan	Japan	1999	34.7583	126.594				3.47583e+16		21.7464	0.00126594	2.17477e+16	6.89615e+11	38.0872	27.2594
Nobio	Japan	Japan	2000	35.6069	126.926				3.56069e+16		21.7976	0.00126926	2.17989e+16	6.91238e+11	38.1113	27.2617
Nobio	Japan	Japan	2001	36.35	127.01				3.635e+16		21.6196	0.0012701	2.16209e+16	6.85594e+11	38.132	27.2536
Nobio	Japan	Japan	2002	37.021	127.094				3.7021e+16		21.2842	0.00127094	2.12854e+16	6.74956e+11	38.1503	27.2379
Nobio	Japan	Japan	2003	37.621	127.178				3.7621e+16		21.1172	0.00127178	2.11185e+16	6.69663e+11	38.1663	27.23
Nobio	Japan	Japan	2004	38.1849	127.263				3.81849e+16		21.6872	0.00127263	2.16885e+16	6.87738e+11	38.1812	27.2567
Nobio	Japan	Japan	2005	38.7578	127.768				3.87578e+16		21.6799	0.00127768	2.16812e+16	6.87507e+11	38.1961	27.2563
Bio	Mammals	Tachiglossus aculeatus							2500				110230	3.49537	7.82405	1.25144
Bio	Mammals	Zaglossus bruijni							10300				216810	6.875	9.2399	1.92789
Bio	Mammals	Ornithorhynchus anatinus							1300				83585	2.65046	7.17012	0.974733
Bio	Mammals	Lutreolina crassicaudata							812				71540	2.26852	6.6995	0.819128
Bio	Mammals	Didelphis marsupialis							1330				109135	3.46065	7.19293	1.24146
Bio	Mammals	Didelphis virginiana							3260				189435	6.00694	8.08948	1.79292
Bio	Mammals	Antechinus macdonnellensis							14.1				3285	0.104167	2.64617	-2.26176
Bio	Mammals	Antechinomus stuartii							3.65				6424	0.203704	1.29473	-1.59109
Bio	Mammals	Antechinomus laniger							8.5				1887.05	0.059838	2.14007	-2.81611
Bio	Mammals	Dasyuroides byrnei							89				13651	0.43287	4.48864	-0.837318
Bio	Mammals	Isodon macroonurus							1000				73365	2.32639	6.90776	0.844318
Bio	Mammals	Perameles nasuta							645				55845	1.77083	6.46925	0.571448
Bio	Mammals	Sminthopsis crassicaudata							15				3518.6	0.111574	2.70805	-2.19307
Bio	Mammals	Planigale maculata							13				5000.5	0.158565	2.56495	-1.84159
Bio	Mammals	Sacrophilus harrisii							5050				229220	7.26852	8.52714	1.98355
Bio	Mammals	Trichosurus vulpecula							1980				111690	3.54167	7.59085	1.2646
Bio	Mammals	Macropus robustus							4690				253310	8.03241	8.45319	2.08348
Bio	Mammals	Macropus rufus							40000				1500000	46.2963	10.5966	3.83506
Bio	Mammals	Macropus eugenii							4800				244915	7.7662	8.47637	2.04978
Bio	Mammals	Bradypus variegatus							3790				120815	3.83102	8.24012	1.34313
Bio	Mammals	Dasypus novemcinctus							3320				140160	4.44444	8.10772	1.49165
Bio	Mammals	Manis tricuspis							2730				160600	5.09259	7.91206	1.62779
Bio	Mammals	Manis javanica							4220				193085	6.12269	8.34759	1.812
Bio	Mammals	Blarina brevicauda							21				9234.5	0.292824	3.04452	-1.22818
Bio	Mammals	Cricetus cricetus							362				40880	1.2963	5.89164	0.259514
Bio	Mammals	Liomys salvini							43.8				8212.5	0.260417	3.77963	-1.34547
Bio	Mammals	Liomys irroratus							48.1				9490	0.300926	3.87328	-1.20089
Bio	Mammals	Microtus minutus							9.8				6570	0.208333	2.28238	-1.56862
Bio	Mammals	Microtus mexicanus							28				8030	0.25463	3.3322	-1.36794
Bio	Mammals	Ochrotomys nuttalli							19.5				8687	0.275463	2.97041	-1.2893
Bio	Mammals	Mus musculus							21				7628.5	0.241898	3.04452	-1.41924
Bio	Mammals	Neotoma cirenea							321				44165	1.40046	5.77144	0.336801
Bio	Mammals	Neotoma lepida							139				17593	0.55787	4.93447	-0.583629
Bio	Mammals	Neotoma fuscipes							187				26024.5	0.825231	5.23111	-0.192092
Bio	Mammals	Neotoma albigula							172				22411	0.710648	5.14749	-0.341578
Bio	Mammals	Ondatra zibethicus							842				121545	3.85417	6.73578	1.34916
Bio	Mammals	Perognathus longimembris							11.5				4161	0.131944	2.44235	-2.02538
Bio	Mammals	Perognahtus hispidus							39.5				8687	0.275463	3.6763	-1.2893
Bio	Mammals	Peromyscus eremicus							21.5				5621	0.178241	3.06805	-1.72462
Bio	Mammals	Peromyscus californicus							45.5				8249	0.261574	3.81771	-1.34104
Bio	Mammals	Peromyscus leucopus							22.2				9782	0.310185	3.10009	-1.17059
Bio	Mammals	Sorex caecutiens							3.6				5475	0.173611	1.28093	-1.75094
Bio	Mammals	Sorex araneus							5				6424	0.203704	1.60944	-1.59109
Bio	Mammals	Chinchilla laniger							494				40880	1.2963	6.20254	0.259514
Bio	Mammals	Lagostomus maximus							6780				334340	10.6019	8.82173	2.36103
Bio	Mammals	Kerodon rupestris							750				70445	2.2338	6.62007	0.803704
Bio	Mammals	Cavia porcellus							500				70080	2.22222	6.21461	0.798507
Bio	Mammals	Marmota monax							2650				116800	3.7037	7.88231	1.30933
Bio	Mammals	Rattus fuscipes							76				14855.5	0.471065	4.33073	-0.752759
Bio	Mammals	Rattus lutreolus							109				11132.5	0.353009	4.69135	-1.04126
Bio	Mammals	Rattus rattus							132				29528.5	0.936343	4.8828	-0.0657734
Bio	Mammals	Rattus sordidus							187				18761	0.594907	5.23111	-0.51935
Bio	Mammals	Sigmodon hispidus							161				61320	1.94444	5.0814	0.664974
Bio	Mammals	Lepus europaeus							2500				192720	6.11111	7.82405	1.81011
Bio	Mammals	Lepus americanus							1580				250390	7.93981	7.36518	2.07189
Bio	Mammals	Lepus californicus							2300				227395	7.21065	7.74066	1.97556
Bio	Mammals	Lepus timidus							3000				190530	6.04167	8.00637	1.79868
Bio	Mammals	Lepus alleni							3360				266450	8.44907	8.1197	2.13406
Bio	Mammals	Sulvilagus audubonii							702				80300	2.5463	6.55393	0.934641
Bio	Mammals	Antilocapra americana							32000				1600000	50	10.3735	3.91202
Bio	Mammals	Camelus dromedarius							407000				8600000	273.148	12.9166	5.61001
Bio	Mammals	Elephas maximum							3000000				60000000	1909.72	14.9141	7.55471
Bio	Mammals	Capreolus capreolus							19000				1300000	42.4769	9.85219	3.74896
Bio	Mammals	Cervus elaphus							58000				2800000	90.2778	10.9682	4.50289
Bio	Mammals	Equus cabalus							400000				12000000	370.37	12.8992	5.9145
Bio	Mammals	Ovis aries							49000				1500000	48.6111	10.7996	3.88385
Bio	Mammals	Ovis Canadensis							65000				3900000	123.843	11.0821	4.81901
Bio	Mammals	Bubalus caffer							420000				11000000	340.278	12.948	5.82976
Bio	Mammals	Rupicapra rupicapra							40000				1100000	36.3426	10.5966	3.59299
Bio	Mammals	Sus scrofa							140000				4400000	138.889	11.8494	4.93368
Bio	Mammals	Tayassu tajacu							20200				301490	9.56019	9.91344	2.25761
Bio	Mammals	Lutra lutra							10000				803000	25.463	9.21034	3.23723
Bio	Mammals	Gulogulo							12700				1000000	32.6389	9.44936	3.4855
Bio	Mammals	Meles meles							11100				525600	16.6667	9.3147	2.81341
Bio	Mammals	Enhydra lutris							40000				4500000	143.519	10.5966	4.96647
Bio	Mammals	Vulpes vulpes							5010				441650	14.0046	8.51919	2.63939
Bio	Mammals	canis latrans							10000				481800	15.2778	9.21034	2.7264
Bio	Mammals	Canis familiaris							14000				686200	21.7593	9.54681	3.08004
Bio	Mammals	Panthera onca							18000				890600	28.2407	9.79813	3.34076
Bio	Mammals	Felis silvestris							3000				199290	6.31944	8.00637	1.84363
Bio	Mammals	Mustela vis on							660				87235	2.7662	6.49224	1.01747
Bio	Mammals	Phoca vitulina							26000				2700000	85.6481	10.1659	4.45025
Bio	Mammals	Delphinapterus leucas							170000				8400000	266.204	12.0436	5.58426
Bio	Mammals	Hyperoodon ampullatus							1000000				25000000	804.398	13.8155	6.69009
Bio	Mammals	Desmodus rotundus							29				3522.25	0.11169	3.3673	-2.19203
Bio	Mammals	Vampyrops lineatus							22				5694	0.180556	3.09104	-1.71171
Bio	Mammals	Macroderma gigas							148				24820	0.787037	4.99721	-0.23948
Bio	Mammals	Eumops per otis							57				5183	0.164352	4.04305	-1.80574
Bio	Mammals	Pteropus policephalus							598				55845	1.77083	6.39359	0.571448
Bio	Mammals	Pan troglodytes							45000				1700000	53.4722	10.7144	3.97916
Bio	Mammals	Macaca mulatta							5000				350400	11.1111	8.51719	2.40794
Bio	Mammals	Pongo pygma eus							150000				5700000	179.398	11.9184	5.18961
Bio	Mammals	Gorilla gorilla							250000				7700000	243.056	12.4292	5.49329
Bio	Mammals	Hylobater lar							8000				551150	17.4769	8.9872	2.86088
Bio	Mammals	Homo sapiens							65000				2800000	87.5	11.0821	4.47164
Bio	Prokaryotes	Beneckea							1.5e-12					2.8107e-13	-27.2256	-28.9002
Bio	Prokaryotes	Picrophilus							3.44e-13					2.064e-14	-28.6981	-31.5115
Bio	Prokaryotes	Halomonas							4e-13					2.68e-14	-28.5473	-31.2504
Bio	Prokaryotes	Alcaligenes							8e-13					3.8136e-14	-27.8542	-30.8976
Bio	Prokaryotes	Flavobacterium							3e-13					1.3365e-14	-28.835	-31.9461
Bio	Prokaryotes	Sphaerotilus							6.5e-12					2.37575e-13	-25.7592	-29.0683
Bio	Prokaryotes	Acinetobacter							2e-12					6.506e-14	-26.9379	-30.3635
Bio	Prokaryotes	Vibrio							6e-13					1.8666e-14	-28.1418	-31.6121
Bio	Prokaryotes	Methylosinus							1e-12					2.97e-14	-27.631	-31.1476
Bio	Prokaryotes	Azorhizobium							5e-13					1.3435e-14	-28.3242	-31.9409
Bio	Prokaryotes	Xanthomonas							2.5e-13					6.54e-15	-29.0173	-32.6608
Bio	Prokaryotes	Cellvibrio							2e-12					5.232e-14	-26.9379	-30.5814
Bio	Prokaryotes	Achromobacter							6e-13					1.485e-14	-28.1418	-31.8408
Bio	Prokaryotes	Enterococcus							8e-13					1.8664e-14	-27.8542	-31.6122
Bio	Prokaryotes	Phaeospirillum							2e-12					4.548e-14	-26.9379	-30.7215
Bio	Prokaryotes	Enterobacter							9e-13					1.9728e-14	-27.7364	-31.5567
Bio	Prokaryotes	Azomonas							1.3e-11					2.5467e-13	-25.0661	-28.9988
Bio	Prokaryotes	Staphylococcus							5e-13					9.545e-15	-28.3242	-32.2828
Bio	Prokaryotes	Rhizobium							7e-13					1.2866e-14	-27.9877	-31.9842
Bio	Prokaryotes	Bdellovibrio							3e-13					5.304e-15	-28.835	-32.8703
Bio	Prokaryotes	Azotobacter							1.4e-11					2.4752e-13	-24.992	-29.0273
Bio	Prokaryotes	Azospirillum							4e-12					6.792e-14	-26.2447	-30.3204
Bio	Prokaryotes	Achromobacter							5e-13					8.13e-15	-28.3242	-32.4432
Bio	Prokaryotes	Burkholderia							7e-13					1.0395e-14	-27.9877	-32.1975
Bio	Prokaryotes	Agrobacterium							1.5e-12					2.121e-14	-27.2256	-31.4843
Bio	Prokaryotes	Escherichia							7e-13					9.8e-15	-27.9877	-32.2564
Bio	Prokaryotes	Rhodobacter							8e-13					1.1048e-14	-27.8542	-32.1365
Bio	Prokaryotes	Azospirillum							1e-12					1.175e-14	-27.631	-32.0749
Bio	Prokaryotes	Nitrosomonas							6e-13					6.6e-15	-28.1418	-32.6517
Bio	Prokaryotes	Achromobacter							2e-13					2.122e-15	-29.2405	-33.7864
Bio	Prokaryotes	Neisseria							2e-13					2.122e-15	-29.2405	-33.7864
Bio	Prokaryotes	Neisseria							2e-13					1.838e-15	-29.2405	-33.9301
Bio	Prokaryotes	Delftia							8e-13					7.352e-15	-27.8542	-32.5438
Bio	Prokaryotes	Bacillus							9e-13					8.271e-15	-27.7364	-32.426
Bio	Prokaryotes	Desulfovibrio							1.5e-12					1.3785e-14	-27.2256	-31.9152
Bio	Prokaryotes	Moraxella							2.3e-12					2.1137e-14	-26.7981	-31.4878
Bio	Prokaryotes	Legionella							3e-13					2.613e-15	-28.835	-33.5783
Bio	Prokaryotes	Neisseria							2e-13					1.698e-15	-29.2405	-34.0093
Bio	Prokaryotes	Rhizobium							7e-13					5.943e-15	-27.9877	-32.7566
Bio	Prokaryotes	Acinetobacter							2e-12					1.698e-14	-26.9379	-31.7067
Bio	Prokaryotes	Sporosarcina							3.8e-12					3.2262e-14	-26.296	-31.0649
Bio	Prokaryotes	Thiobacillus							4e-13					3.112e-15	-28.5473	-33.4035
Bio	Prokaryotes	Unidentified							6e-13					4.668e-15	-28.1418	-32.998
Bio	Prokaryotes	Methylomicrobium							3e-12					2.334e-14	-26.5324	-31.3886
Bio	Prokaryotes	Amoebobacter							3.6e-11					2.8008e-13	-24.0475	-28.9037
Bio	Prokaryotes	Nitrobacter							2.4e-13					1.6968e-15	-29.0581	-34.01
Bio	Prokaryotes	Enterobacter							3e-13					2.121e-15	-28.835	-33.7869
Bio	Prokaryotes	Aquaspirillum							9e-13					6.363e-15	-27.7364	-32.6883
Bio	Prokaryotes	Pseudomonas							7e-12					4.949e-14	-25.6851	-30.637
Bio	Prokaryotes	Staphylococcus							2.7e-13					1.89e-15	-28.9404	-33.9022
Bio	Prokaryotes	Sallinivibrio							4e-13					2.8e-15	-28.5473	-33.5092
Bio	Prokaryotes	Rhizobium							6e-13					4.032e-15	-28.1418	-33.1445
Bio	Prokaryotes	Salmonella							6.6e-13					4.3098e-15	-28.0465	-33.0779
Bio	Prokaryotes	Mycobacterium							4e-13					2.436e-15	-28.5473	-33.6484
Bio	Prokaryotes	Bacillus							3.7e-12					2.2533e-14	-26.3227	-31.4238
Bio	Prokaryotes	Amoebobaeter							5e-12					3.005e-14	-26.0216	-31.1359
Bio	Prokaryotes	Achromobacter							6e-13					3.564e-15	-28.1418	-33.2679
Bio	Prokaryotes	Nocardia							1e-13					5.87e-16	-29.9336	-35.0715
Bio	Prokaryotes	Paracoccus							1.6e-13					9.392e-16	-29.4636	-34.6015
Bio	Prokaryotes	Neisseria							2e-13					1.174e-15	-29.2405	-34.3784
Bio	Prokaryotes	Arthrobacter							5e-13					2.935e-15	-28.3242	-33.4621
Bio	Prokaryotes	Acinetobacter							2e-12					1.132e-14	-26.9379	-32.1122
Bio	Prokaryotes	Acidovorax							3e-13					1.485e-15	-28.835	-34.1434
Bio	Prokaryotes	Pseudomonas							5e-13					2.37e-15	-28.3242	-33.6759
Bio	Prokaryotes	Acinetobacter							2e-12					9.48e-15	-26.9379	-32.2896
Bio	Prokaryotes	Methylobacterium							1e-12					4.24e-15	-27.631	-33.0942
Bio	Prokaryotes	Acinetobacter							2e-12					8.48e-15	-26.9379	-32.4011
Bio	Prokaryotes	Thiocapsa							1e-12					3.96e-15	-27.631	-33.1625
Bio	Prokaryotes	Yersinia							5.5e-13					2.145e-15	-28.2289	-33.7756
Bio	Prokaryotes	Amoebobacter							5e-12					1.91e-14	-26.0216	-31.5891
Bio	Prokaryotes	Pseudomonas							1e-12					3.57e-15	-27.631	-33.2662
Bio	Prokaryotes	Proteus							4e-13					1.416e-15	-28.5473	-34.1909
Bio	Prokaryotes	Bacillus							7e-13					2.478e-15	-27.9877	-33.6313
Bio	Prokaryotes	Brucella							3e-13					1.044e-15	-28.835	-34.4957
Bio	Prokaryotes	Acinetobacter							2e-12					6.6e-15	-26.9379	-32.6517
Bio	Prokaryotes	Myxococcus							1e-12					3.25e-15	-27.631	-33.3601
Bio	Prokaryotes	Rhodospirillum							9e-12					2.781e-14	-25.4338	-31.2134
Bio	Prokaryotes	Enterococcus							4e-13					1.076e-15	-28.5473	-34.4655
Bio	Prokaryotes	Pseudomonas							1.6e-13					3.728e-16	-29.4636	-35.5255
Bio	Prokaryotes	Streptococcus							2e-13					4.66e-16	-29.2405	-35.3023
Bio	Prokaryotes	Klebsiella							4e-13					9.32e-16	-28.5473	-34.6092
Bio	Prokaryotes	Vibrio							6e-13					1.398e-15	-28.1418	-34.2037
Bio	Prokaryotes	Vibrio							6e-13					1.398e-15	-28.1418	-34.2037
Bio	Prokaryotes	Bacillus							1.4e-12					3.262e-15	-27.2945	-33.3564
Bio	Prokaryotes	Pediococcus							2.2e-12					5.126e-15	-26.8426	-32.9045
Bio	Prokaryotes	Bacillus							7e-12					1.631e-14	-25.6851	-31.747
Bio	Prokaryotes	Proteus							4e-13					8.72e-16	-28.5473	-34.6757
Bio	Prokaryotes	Thiocystis							1.1e-11					1.947e-14	-25.2331	-31.5699
Bio	Prokaryotes	Serratia							4e-13					6.96e-16	-28.5473	-34.9012
Bio	Prokaryotes	Lactococcus							8e-13					1.304e-15	-27.8542	-34.2733
Bio	Prokaryotes	Francisella							1e-14					1.61e-17	-32.2362	-38.6677
Bio	Prokaryotes	Aminobacter							6e-13					9.6e-16	-28.1418	-34.5796
Bio	Prokaryotes	Chromatium							1.5e-12					2.34e-15	-27.2256	-33.6886
Bio	Prokaryotes	Haemophilus							4e-13					6.08e-16	-28.5473	-35.0364
Bio	Prokaryotes	Bacillus							7e-13					1.015e-15	-27.9877	-34.5239
Bio	Prokaryotes	Thiobacillus							2.5e-13					3.05e-16	-29.0173	-35.7262
Bio	Prokaryotes	Streptococcus							4e-13					4.8e-16	-28.5473	-35.2727
Bio	Prokaryotes	Vibrio							6e-13					7.2e-16	-28.1418	-34.8673
Bio	Prokaryotes	Nocardia							2.1e-12					2.52e-15	-26.8891	-33.6145
Bio	Prokaryotes	Azotobacter							5e-13					5.3e-16	-28.3242	-35.1737
Bio	Prokaryotes	Mycobacterium							2e-13					1.92e-16	-29.2405	-36.189
Bio	Prokaryotes	Arthrobacter							1.5e-12					1.275e-15	-27.2256	-34.2958
Bio	Prokaryotes	Bradyrhizobium							7e-13					5.32e-16	-27.9877	-35.1699
Bio	Prokaryotes	Arthrobacter							2e-13					1.5e-16	-29.2405	-36.4359
Bio	Prokaryotes	Streptococcus							3e-13					2.22e-16	-28.835	-36.0439
Bio	Prokaryotes	Branhamella							1.3e-12					9.62e-16	-27.3687	-34.5775
Bio	Prokaryotes	Pseudomonas							1.7e-12					1.207e-15	-27.1004	-34.3506
Bio	Prokaryotes	Acholeplasma							4e-14					2.44e-17	-30.8499	-38.2519
Bio	Prokaryotes	Methylophilus							1.5e-13					8.55e-17	-29.5281	-36.998
Bio	Prokaryotes	Bacillus							8e-13					4.56e-16	-27.8542	-35.324
Bio	Prokaryotes	Micrococcus							1.1e-12					5.72e-16	-27.5357	-35.0974
Bio	Prokaryotes	Thiobacillus							2.5e-13					1.25e-16	-29.0173	-36.6182
Bio	Prokaryotes	Vibrio							1.4e-13					6.16e-17	-29.5971	-37.3259
Bio	Prokaryotes	Lactococcus							2e-13					8.4e-17	-29.2405	-37.0157
Bio	Prokaryotes	Acetobacter							7.5e-13					3.15e-16	-27.9187	-35.694
Bio	Prokaryotes	Neisseria							2e-13					5.2e-17	-29.2405	-37.4953
Bio	Prokaryotes	Haemophilus							1.4e-13					3.08e-17	-29.5971	-38.019
Bio	Prokaryotes	Enterococcus							2e-13					4.2e-17	-29.2405	-37.7089
Bio	Prokaryotes	Lactobacillus							1.6e-12					2.24e-16	-27.161	-36.0349
Bio	Prokaryotes	Arthrobacter							1.7e-12					2.38e-16	-27.1004	-35.9743
Bio	Prokaryotes	Taylorella							4e-13					2.8e-17	-28.5473	-38.1143
Bio	Protozoa	Acanthamoeba							6.7e-09					7.1958e-11	-18.8212	-23.3549
Bio	Protozoa	Acanthamoeba							4.32e-09					6.47568e-11	-19.26	-23.4604
Bio	Protozoa	Actinosphaerium							1.4561e-05					1.64831e-08	-11.1372	-17.9209
Bio	Protozoa	Amoeba							9e-07					2.5452e-09	-13.9209	-19.7891
Bio	Protozoa	Astasia							3.8e-09					1.93496e-11	-19.3883	-24.6683
Bio	Protozoa	Astasia							1.35e-08					1.10727e-10	-18.1206	-22.924
Bio	Protozoa	Bresslaua							1.7e-08					1.04339e-09	-17.8901	-20.6808
Bio	Protozoa	Chilomonas							2.26e-09					1.02274e-10	-19.9079	-23.0034
Bio	Protozoa	Coleps							9.1e-08					1.08108e-09	-16.2124	-20.6453
Bio	Protozoa	Colpidium							5.44e-08					1.66181e-09	-16.7269	-20.2154
Bio	Protozoa	Crithida							2.078e-09					4.29065e-11	-19.9919	-23.872
Bio	Protozoa	Crithidia							3e-11					2.1213e-13	-24.2298	-29.1816
Bio	Protozoa	Dictyostelium							8.4e-10					1.16424e-11	-20.8976	-25.1764
Bio	Protozoa	Eimeria							2.64e-09					1.49318e-11	-19.7525	-24.9275
Bio	Protozoa	Eimeria							7.98e-09					5.64346e-11	-18.6463	-23.5979
Bio	Protozoa	Eimeria							5.44e-09					3.53926e-11	-19.0295	-24.0645
Bio	Protozoa	Endotrypanum							1.14e-10					2.70864e-13	-22.8948	-28.9372
Bio	Protozoa	Entamoeba							8.6e-09					9.7352e-12	-18.5715	-25.3553
Bio	Protozoa	Frontonia							7.45e-07					8.4334e-10	-14.1099	-20.8937
Bio	Protozoa	Leishmania							9e-12					5.09112e-13	-25.4338	-28.3061
Bio	Protozoa	Leishmania							1.8e-11					4.73472e-13	-24.7406	-28.3787
Bio	Protozoa	Leishmania							1.2e-11					2.37576e-13	-25.1461	-29.0683
Bio	Protozoa	Mayorella							8.3e-09					8.68678e-11	-18.607	-23.1666
Bio	Protozoa	Noctiluca							0.000223986					8.86985e-07	-8.40393	-13.9354
Bio	Protozoa	Paramecium							1.6e-07					1.31232e-09	-15.6481	-20.4515
Bio	Protozoa	Paramecium							1.57e-07					1.50971e-09	-15.667	-20.3113
Bio	Protozoa	Paramecium							5.26e-07					2.97716e-10	-14.458	-21.9349
Bio	Protozoa	Paramecium							6.85e-07					1.02681e-08	-14.1938	-18.3942
Bio	Protozoa	Pelomyxa							4.9708e-05					7.02871e-08	-9.90934	-16.4707
Bio	Protozoa	Pelomyxa							9e-05					1.782e-07	-9.3157	-15.5404
Bio	Protozoa	Plasmodium							5.4e-11					2.74968e-13	-23.642	-28.9221
Bio	Protozoa	Plasmodium							7.1e-11					1.60602e-13	-23.3683	-29.4598
Bio	Protozoa	Plasmodium							5.9e-11					1.50214e-13	-23.5535	-29.5267
Bio	Protozoa	Pleuromonas							2.5e-11					8.4855e-13	-24.4121	-27.7952
Bio	Protozoa	Podophrya							1.49e-08					1.2221e-10	-18.0219	-22.8253
Bio	Protozoa	Schizotrypanum							1.08e-10					6.4152e-13	-22.9489	-28.0749
Bio	Protozoa	Spirostoma							5e-07					4.808e-09	-14.5087	-19.153
Bio	Protozoa	Spirostomum							1.2e-05					2.00256e-07	-11.3306	-15.4237
Bio	Protozoa	Spirostomum							2.29e-07					7.77226e-10	-15.2895	-20.9753
Bio	Protozoa	Spirostomum							4.23e-07					5.98122e-10	-14.6759	-21.2372
Bio	Protozoa	Stentor							1.1e-06					5.6012e-09	-13.7202	-19.0003
Bio	Protozoa	Tetrahymena							2.2e-08					3.67136e-10	-17.6322	-21.7253
Bio	Protozoa	Tetrahymena							4.9e-08					8.45446e-10	-16.8314	-20.8912
Bio	Protozoa	Tracheloraphis							3.4e-07					1.53864e-08	-14.8943	-17.9898
Bio	Protozoa	Trichomonas							5.8e-10					4.42888e-12	-21.268	-26.1429
Bio	Protozoa	Trichomonas							5.6e-10					3.00944e-12	-21.3031	-26.5293
Bio	Protozoa	Trichomonas							2.1e-10					4.8111e-12	-22.2839	-26.0601
Bio	Protozoa	Trichomonas							8.7e-10					2.46036e-12	-20.8625	-26.7307
Bio	Protozoa	Trypanosoma							1.69e-10					5.73586e-13	-22.5011	-28.1869
Bio	Protozoa	Trypanosoma							5.8e-11					1.47668e-13	-23.5706	-29.5438
Bio	Protozoa	Urostyla							1.66e-07					2.67625e-08	-15.6113	-17.4363
Bio	Protozoa	Trichosphaerium							1e-10					5.7e-13	-23.0259	-28.1931
Bio	Aquatic inv.	Unknown							0.01275					3.83e-05	-4.36222	-10.1701
Bio	Aquatic inv.	Species							0.02304					3.69e-05	-3.77052	-10.2073
Bio	Aquatic inv.	Species							0.02664					2.3e-05	-3.62534	-10.68
Bio	Aquatic inv.	Species							0.0178					4.23e-05	-4.02856	-10.0707
Bio	Aquatic inv.	Anax							1.019					0.0041484	0.0188218	-5.48503
Bio	Aquatic inv.	Brachymesia							0.344					0.0015556	-1.06711	-6.46589
Bio	Aquatic inv.	Erythemis							0.263					0.0008775	-1.3356	-7.03843
Bio	Aquatic inv.	Erythrodiplax							0.125					0.0004388	-2.07944	-7.73147
Bio	Aquatic inv.	Erythrodiplax							0.052					0.0001915	-2.95651	-8.56062
Bio	Aquatic inv.	Libellula							0.464					0.0013961	-0.767871	-6.57407
Bio	Aquatic inv.	Libellula							0.518					0.0016753	-0.65778	-6.39176
Bio	Aquatic inv.	Miathyria							0.0171					0.0007659	-4.06868	-7.17446
Bio	Aquatic inv.	Pachydiplax							0.2					0.0017652	-1.60944	-6.33949
Bio	Aquatic inv.	Pantala							0.339					0.0016753	-1.08176	-6.39176
Bio	Aquatic inv.	Perithemis							0.061					0.0003311	-2.79688	-8.01309
Bio	Aquatic inv.	Tramea							0.383					0.001795	-0.95972	-6.32275
Bio	Aquatic inv.	Coptotermes							0.00295					8.1e-06	-5.82595	-11.7236
Bio	Aquatic inv.	Heterotermes							0.0014					1.9e-06	-6.57128	-13.1737
Bio	Aquatic inv.	Reticulitermes							0.00297					1.2e-05	-5.81919	-11.3306
Bio	Aquatic inv.	Schedorhinotermes							0.0027					2.9e-06	-5.9145	-12.7508
Bio	Aquatic inv.	Schedorhinotermes							0.0083					1.79e-05	-4.7915	-10.9307
Bio	Aquatic inv.	Labritermes							0.0007					2e-06	-7.26443	-13.1224
Bio	Aquatic inv.	Dicuspiditermes							0.0035					1.7e-06	-5.65499	-13.2849
Bio	Aquatic inv.	Dicuspiditermes							0.0026					6e-07	-5.95224	-14.3263
Bio	Aquatic inv.	Homallotermes							0.0022					1.5e-06	-6.1193	-13.41
Bio	Aquatic inv.	Pericapritermes							0.0012					1.2e-06	-6.72543	-13.6332
Bio	Aquatic inv.	Pericapritermes							0.0013					8e-07	-6.64539	-14.0387
Bio	Aquatic inv.	Procapritermes							0.0059					2.4e-06	-5.1328	-12.94
Bio	Aquatic inv.	Syncapritermes							0.0067					3.1e-06	-5.00565	-12.6841
Bio	Aquatic inv.	Termes							0.003					2.1e-06	-5.80914	-13.0736
Bio	Aquatic inv.	Globitermes							0.0019					1.4e-06	-6.2659	-13.479
Bio	Aquatic inv.	Prohamitermes							0.0035					1.9e-06	-5.65499	-13.1737
Bio	Aquatic inv.	Aciculioiditermes							0.0018					1.8e-06	-6.31997	-13.2277
Bio	Aquatic inv.	Bulbitermes							0.0028					2.3e-06	-5.87814	-12.9826
Bio	Aquatic inv.	Havilanditermes							0.008					8e-06	-4.82831	-11.7361
Bio	Aquatic inv.	Hospitalitermes							0.0077					5.6e-06	-4.86653	-12.0927
Bio	Aquatic inv.	Nasutitermes							0.0026					1.5e-06	-5.95224	-13.41
Bio	Aquatic inv.	Proaciculitermes							0.0011					8e-07	-6.81245	-14.0387
Bio	Aquatic inv.	Proaciculitermes							0.0027					1.4e-06	-5.9145	-13.479
Bio	Aquatic inv.	Hypotermes							0.0026					2.9e-06	-5.95224	-12.7508
Bio	Aquatic inv.	Macrotermes							0.01193					5.18e-05	-4.4287	-9.86812
Bio	Aquatic inv.	Macrotermes							0.007					5.5e-06	-4.96185	-12.1108
Bio	Aquatic inv.	Macrotermes							0.0116					1.41e-05	-4.45675	-11.1693
Bio	Aquatic inv.	Microcerotermes							0.0022					2.9e-06	-6.1193	-12.7508
Bio	Aquatic inv.	Microcerotermes							0.0019					2.2e-06	-6.2659	-13.0271
Bio	Aquatic inv.	Blatta							0.325					0.0005559	-1.12393	-7.49492
Bio	Aquatic inv.	Eublaberus							2.2					0.0042195	0.788457	-5.46804
Bio	Aquatic inv.	Periplaneta							0.9					0.0009794	-0.105361	-6.92857
Bio	Aquatic inv.	Periplaneta							0.165					0.0003079	-1.80181	-8.08574
Bio	Aquatic inv.	Blatella							0.05476					0.0002033	-2.9048	-8.50083
Bio	Aquatic inv.	Byrsotria							4.95					0.0055846	1.59939	-5.18774
Bio	Aquatic inv.	Gromphadorhina							3.4					0.0026851	1.22378	-5.92004
Bio	Aquatic inv.	Gromphadorihna							4.95					0.004747	1.59939	-5.35024
Bio	Aquatic inv.	Parcoblatta							0.073					9.2e-05	-2.6173	-9.29372
Bio	Aquatic inv.	Blaberus							4.08					0.0039126	1.4061	-5.54355
Bio	Aquatic inv.	Blaberus							4.33					0.0036464	1.46557	-5.61401
Bio	Aquatic inv.	Leucophaea							2.8					0.0029039	1.02962	-5.8417
Bio	Aquatic inv.	Nauphoeta							0.51					0.0007322	-0.673345	-7.21946
Bio	Aquatic inv.	Perisphaeria							0.3241					0.0001968	-1.1267	-8.53332
Bio	Aquatic inv.	Sphodromantis							0.3357					0.0006116	-1.09154	-7.39943
Bio	Aquatic inv.	Karoophasma							0.10395					0.0003179	-2.26385	-8.05377
Bio	Aquatic inv.	Oecanthus							0.05					0.0001343	-2.99573	-8.91543
Bio	Aquatic inv.	Enyaliopsis							0.75					0.0015257	-0.287682	-6.4853
Bio	Aquatic inv.	Eugaster							1.58					0.0017621	0.457425	-6.34125
Bio	Aquatic inv.	Hophlosphyrum							0.0362					7.99e-05	-3.3187	-9.43473
Bio	Aquatic inv.	Pternonemobius							0.02617					0.0004695	-3.64314	-7.66384
Bio	Aquatic inv.	Acheta							0.369					0.0011386	-0.996959	-6.77796
Bio	Aquatic inv.	Teleogryllus							0.95					0.0056869	-0.0512933	-5.16959
Bio	Aquatic inv.	Anurogryllis							0.31					0.0005509	-1.17118	-7.50396
Bio	Aquatic inv.	Ceuthophilis							0.07015					0.0008176	-2.65712	-7.10914
Bio	Aquatic inv.	Ceuthophilis							0.2591					0.0005436	-1.35054	-7.5173
Bio	Aquatic inv.	Gryllotalpa							0.874					0.0022356	-0.134675	-6.10325
Bio	Aquatic inv.	Conocephalus							0.05137					0.0007171	-2.9687	-7.2403
Bio	Aquatic inv.	Euconocephalus							0.65					0.0010267	-0.430783	-6.88141
Bio	Aquatic inv.	Insara							0.0926					0.0016331	-2.37947	-6.41728
Bio	Aquatic inv.	Neoconocephalus							0.87					0.0037299	-0.139262	-5.59137
Bio	Aquatic inv.	Requena							0.37					0.000683	-0.994252	-7.28902
Bio	Aquatic inv.	Anconia							0.8167					0.0026441	-0.202483	-5.93542
Bio	Aquatic inv.	Bootettix							0.04701					0.0003647	-3.05739	-7.91644
Bio	Aquatic inv.	Encoptolophus							0.1746					0.0004626	-1.74526	-7.67865
Bio	Aquatic inv.	Locusta							1.5					0.004934	0.405465	-5.31161
Bio	Aquatic inv.	Melanoplus							1.65					0.005057	0.500775	-5.28698
Bio	Aquatic inv.	Melanoplus							0.14155					0.0006243	-1.9551	-7.37888
Bio	Aquatic inv.	Oedalis							0.627					0.0009664	-0.466809	-6.94193
Bio	Aquatic inv.	Romalea							2.874					0.0026961	1.0557	-5.91595
Bio	Aquatic inv.	Taeniopoda							2.043					0.002462	0.714419	-6.00678
Bio	Aquatic inv.	Trimerotropis							0.22135					0.0007433	-1.50801	-7.20441
Bio	Aquatic inv.	Trimerotropis							0.155					0.0003218	-1.86433	-8.04158
Bio	Aquatic inv.	Trimerotropis							0.1459					0.0010075	-1.92483	-6.90028
Bio	Aquatic inv.	Trimerotropis							0.2975					0.0009062	-1.21234	-7.00625
Bio	Aquatic inv.	Xanthippus							2.3022					0.0075085	0.833865	-4.89172
Bio	Aquatic inv.	Unknown							2.948					0.0013546	1.08113	-6.60425
Bio	Aquatic inv.	Tanaocerus							0.1025					0.0006259	-2.27789	-7.37632
Bio	Aquatic inv.	Xiphoceriana							1.568					0.000743	0.449801	-7.20481
Bio	Aquatic inv.	Euborellia							0.03176					8.29e-05	-3.44955	-9.39788
Bio	Aquatic inv.	Unknown							0.00016					5.6e-06	-8.74034	-12.0927
Bio	Aquatic inv.	Pseudococcus							0.0013					1.13e-05	-6.64539	-11.3907
Bio	Aquatic inv.	Neophilaenus							0.00191					3.06e-05	-6.26065	-10.3945
Bio	Aquatic inv.	Philaenus							0.00393					5.95e-05	-5.53912	-9.72953
Bio	Aquatic inv.	Cystosoma							1.158					0.0023451	0.146694	-6.05543
Bio	Aquatic inv.	Diceroprocta							0.622					0.0016052	-0.474815	-6.43451
Bio	Aquatic inv.	Fidicina							2.84					0.00968991	1.0438	-4.63667
Bio	Aquatic inv.	Multareoides							0.00134					1.52e-05	-6.61509	-11.0942
Bio	Aquatic inv.	Hysteropterum							0.00171					4.03e-05	-6.37126	-10.1192
Bio	Aquatic inv.	Phytocoris							0.00127					3.08e-05	-6.66874	-10.388
Bio	Aquatic inv.	Slaterocoris							0.00086					1.72e-05	-7.05858	-10.9706
Bio	Aquatic inv.	Unknown							0.00051					1.2e-05	-7.5811	-11.3306
Bio	Aquatic inv.	Unknown							0.00356					7.29e-05	-5.63799	-9.52642
Bio	Aquatic inv.	Unknown							0.00385					3.5e-05	-5.55968	-10.2602
Bio	Aquatic inv.	Rhodnius							0.06675					9.27e-05	-2.7068	-9.28614
Bio	Aquatic inv.	Unknown							0.00189					2.59e-05	-6.27118	-10.5613
Bio	Aquatic inv.	Dendrocoris							0.011					2.62e-05	-4.50986	-10.5498
Bio	Aquatic inv.	Unknown							0.0667					0.0004105	-2.70755	-7.79813
Bio	Aquatic inv.	Lygus							0.01017					0.0001463	-4.58831	-8.82985
Bio	Aquatic inv.	Unknown							0.00095					2.81e-05	-6.95905	-10.4797
Bio	Aquatic inv.	Corydalis							0.326					0.0047245	-1.12086	-5.35499
Bio	Aquatic inv.	Saprinus							0.00821					6.54e-05	-4.8024	-9.63499
Bio	Aquatic inv.	Sphaeridium							0.034					0.0001755	-3.38139	-8.64787
Bio	Aquatic inv.	Species							8.9e-05					3.4e-07	-9.32687	-14.8943
Bio	Aquatic inv.	Species							0.00089					1.34e-06	-7.02429	-13.5228
Bio	Aquatic inv.	Reichebnachia							7.7e-05					8.2e-07	-9.47171	-14.014
Bio	Aquatic inv.	Popilius							1.6305					0.0016116	0.488887	-6.43053
Bio	Aquatic inv.	Popilius							0.563					0.0007994	-0.574476	-7.13165
Bio	Aquatic inv.	Omorgus							0.207					0.0001141	-1.57504	-9.07844
Bio	Aquatic inv.	Geotrupes							0.1603					0.0006798	-1.83071	-7.29371
Bio	Aquatic inv.	Geotrupes							0.825					0.0049461	-0.192372	-5.30916
Bio	Aquatic inv.	Aphodius							0.014					0.0001037	-4.2687	-9.17401
Bio	Aquatic inv.	Aphodius							0.1213					0.0002688	-2.10949	-8.22154
Bio	Aquatic inv.	Aphodius							0.084					0.0003829	-2.47694	-7.86774
Bio	Aquatic inv.	Aphodius							0.0078					0.0001049	-4.85363	-9.1625
Bio	Aquatic inv.	Aphodius							0.0309					0.0001873	-3.477	-8.5828
Bio	Aquatic inv.	Aphodius							0.0138					0.000167	-4.28309	-8.69752
Bio	Aquatic inv.	Aphodius							0.209					0.0001704	-1.56542	-8.67736
Bio	Aquatic inv.	Anomala							0.1					0.000137	-2.30259	-8.89553
Bio	Aquatic inv.	Pelidnota							1.0915					0.0015115	0.0875529	-6.49465
Bio	Aquatic inv.	Coeloesis							3.735					0.0037242	1.31775	-5.5929
Bio	Aquatic inv.	Strategus							5.05					0.0051496	1.61939	-5.26884
Bio	Aquatic inv.	Cyclocephala							0.246					0.0005925	-1.40242	-7.43116
Bio	Aquatic inv.	Dyscinetus							0.39					0.0004696	-0.941609	-7.66363
Bio	Aquatic inv.	Phileurus							3.501					0.0015626	1.25305	-6.4614
Bio	Aquatic inv.	Sisiyphys							0.136					0.0003751	-1.9951	-7.88832
Bio	Aquatic inv.	Anachalcos							1.421					0.0015398	0.351361	-6.4761
Bio	Aquatic inv.	Circellium							7.285					0.0040173	1.98582	-5.51715
Bio	Aquatic inv.	Pachylomerus							4.915					0.0042822	1.59229	-5.45329
Bio	Aquatic inv.	Scarabaeus							0.322					0.0004837	-1.1332	-7.63405
Bio	Aquatic inv.	Scarabaeus							1.681					0.0008817	0.519389	-7.03366
Bio	Aquatic inv.	Scarabaeus							1.78					0.0013247	0.576613	-6.62657
Bio	Aquatic inv.	Scarabaeus							1.07					0.0006962	0.0676586	-7.26987
Bio	Aquatic inv.	Scarabaeus							1.14					0.000288	0.131028	-8.15255
Bio	Aquatic inv.	Scarabaeus							0.79					0.0002826	-0.235722	-8.17148
Bio	Aquatic inv.	Scarabaeus							2.01					0.0006221	0.698135	-7.38241
Bio	Aquatic inv.	Pleocoma							0.94					0.0032388	-0.0618754	-5.73255
Bio	Aquatic inv.	Leucocelis							0.08					0.000337	-2.52573	-7.99543
Bio	Aquatic inv.	Simplocaria							0.00285					5e-07	-5.86044	-14.5087
Bio	Aquatic inv.	Agrypnus							0.1662					7.16e-05	-1.79456	-9.54442
Bio	Aquatic inv.	Rhizopertha							0.0014					1.48e-05	-6.57128	-11.1209
Bio	Aquatic inv.	Melyrid							0.00116					2.09e-05	-6.75934	-10.7758
Bio	Aquatic inv.	Hippodamia							0.017					0.0001932	-4.07454	-8.55178
Bio	Aquatic inv.	Hydromedion							0.0235					8.35e-05	-3.75075	-9.39066
Bio	Aquatic inv.	Perimylops							0.0145					4.86e-05	-4.23361	-9.93189
Bio	Aquatic inv.	Adesmia							0.407					0.0001792	-0.898942	-8.62701
Bio	Aquatic inv.	Anepsius							0.00615					2.48e-05	-5.0913	-10.6047
Bio	Aquatic inv.	Centrioptera							0.1326					0.0004686	-2.02042	-7.66576
Bio	Aquatic inv.	Erodius							0.0219					0.0001013	-3.82127	-9.19742
Bio	Aquatic inv.	Euschides							0.0838					0.0004648	-2.47932	-7.6739
Bio	Aquatic inv.	Peristeptus							0.055					5.45e-05	-2.90042	-9.81731
Bio	Aquatic inv.	Phrynocolus							0.193					0.0001691	-1.64507	-8.68502
Bio	Aquatic inv.	Phrynocolus							1.109					0.0003557	0.103459	-7.94142
Bio	Aquatic inv.	Phrynocolus							0.204					0.0001914	-1.58964	-8.56115
Bio	Aquatic inv.	Physosterna							1.226					0.0024437	0.203757	-6.01424
Bio	Aquatic inv.	Physadesmia							0.516					0.0005996	-0.661649	-7.41925
Bio	Aquatic inv.	Sphaeriontis							0.046					0.0001507	-3.07911	-8.80022
Bio	Aquatic inv.	Blaps							1.776					0.0045083	0.574364	-5.40184
Bio	Aquatic inv.	Nyctobates							2.198					0.0017533	0.787548	-6.34626
Bio	Aquatic inv.	Pterohelaeus							0.245					0.0004816	-1.4065	-7.6384
Bio	Aquatic inv.	Tenebrio							0.1					0.0003722	-2.30259	-7.89608
Bio	Aquatic inv.	Zophobas							0.535					0.0012696	-0.625489	-6.66905
Bio	Aquatic inv.	Tribolium							0.0024					1.3e-05	-6.03229	-11.2506
Bio	Aquatic inv.	Tribolium							0.00201					1.63e-05	-6.20962	-11.0243
Bio	Aquatic inv.	Trogloderus							0.02987					9.31e-05	-3.5109	-9.28184
Bio	Aquatic inv.	Vieta							0.479					0.0005388	-0.736055	-7.52617
Bio	Aquatic inv.	Vieta							0.14					0.0001354	-1.96611	-8.90728
Bio	Aquatic inv.	Cryptoglossa							0.7					0.0004188	-0.356675	-7.77812
Bio	Aquatic inv.	Edrotes							0.02435					9.19e-05	-3.71522	-9.29481
Bio	Aquatic inv.	Pimelia							1.474					0.0006209	0.38798	-7.38434
Bio	Aquatic inv.	Pimelia							2.098					0.0037341	0.740985	-5.59025
Bio	Aquatic inv.	Pimelia							0.861					0.0030113	-0.149661	-5.80538
Bio	Aquatic inv.	Rhytinota							0.105					0.0001	-2.25379	-9.21034
Bio	Aquatic inv.	Triorophus							0.00846					0.0001077	-4.77241	-9.13616
Bio	Aquatic inv.	Helius							0.672					0.0016751	-0.397497	-6.39188
Bio	Aquatic inv.	Cardiosis							0.032					2.96e-05	-3.44202	-10.4277
Bio	Aquatic inv.	Zophosis							0.103					0.0001214	-2.27303	-9.01642
Bio	Aquatic inv.	Psammodes							3.01					0.0042715	1.10194	-5.45579
Bio	Aquatic inv.	Epiphysa							1.237					0.0004694	0.212689	-7.66406
Bio	Aquatic inv.	Onymacris							0.767					0.0009259	-0.265268	-6.98474
Bio	Aquatic inv.	Onymacris							0.525					0.0004279	-0.644357	-7.75662
Bio	Aquatic inv.	Onymacris							0.496					0.0004462	-0.701179	-7.71474
Bio	Aquatic inv.	Onymacris							0.573					0.00057891	-0.55687	-7.45436
Bio	Aquatic inv.	Onymacris							0.737					0.000176	-0.305167	-8.64503
Bio	Aquatic inv.	Stenocara							0.268					0.0004763	-1.31677	-7.64946
Bio	Aquatic inv.	Eusattus							0.02722					0.0002826	-3.6038	-8.17148
Bio	Aquatic inv.	Eleodes							0.917					0.0008236	-0.0866478	-7.10183
Bio	Aquatic inv.	Eleodes							0.52193					0.002537	-0.650222	-5.97677
Bio	Aquatic inv.	Eleodes							0.08885					0.0003562	-2.42081	-7.94002
Bio	Aquatic inv.	Eleodes							0.05153					0.0002474	-2.96559	-8.3045
Bio	Aquatic inv.	Meloid							0.01734					0.0004067	-4.05474	-7.80743
Bio	Aquatic inv.	Acanthoderes							0.139					0.0002418	-1.97328	-8.3274
Bio	Aquatic inv.	Acrocinus							5.383					0.0165658	1.68325	-4.10041
Bio	Aquatic inv.	Dryoctenes							1.823					0.0028253	0.600483	-5.86914
Bio	Aquatic inv.	Oncideres							0.681					0.0010959	-0.384193	-6.81618
Bio	Aquatic inv.	Taeinotes							0.397					0.0009523	-0.923819	-6.95663
Bio	Aquatic inv.	Acanthophorus							3.49					0.0061809	1.2499	-5.08629
Bio	Aquatic inv.	Macrodontia							4.86					0.0077992	1.58104	-4.85373
Bio	Aquatic inv.	Stenodontes							2.944					0.0063939	1.07977	-5.05241
Bio	Aquatic inv.	Stenodontes							1.043					0.0020406	0.0421012	-6.19451
Bio	Aquatic inv.	Trachysomus							0.547					0.0006038	-0.603306	-7.41227
Bio	Aquatic inv.	Brasilanus							1.965					0.0062329	0.675492	-5.07791
Bio	Aquatic inv.	Eburia							0.582					0.0014932	-0.541285	-6.50683
Bio	Aquatic inv.	Nyssicus							0.996					0.0007155	-0.00400802	-7.24253
Bio	Aquatic inv.	Phorocantha							0.26					0.0008002	-1.34707	-7.13065
Bio	Aquatic inv.	Phorocantha							0.3					0.0007017	-1.20397	-7.262
Bio	Aquatic inv.	Xenambyx							1.217					0.0015719	0.196389	-6.45547
Bio	Aquatic inv.	Diplocapsis							0.00534					8.91e-05	-5.23253	-9.32575
Bio	Aquatic inv.	Griburius							0.00331					6.01e-05	-5.71081	-9.7195
Bio	Aquatic inv.	Griburius							0.00942					4.37e-05	-4.66492	-10.0382
Bio	Aquatic inv.	Leptinotarsa							0.15					0.0006939	-1.89712	-7.27318
Bio	Aquatic inv.	Monoxia							0.00463					7.92e-05	-5.3752	-9.44353
Bio	Aquatic inv.	Smicronyx							0.00032					3.6e-06	-8.04719	-12.5346
Bio	Aquatic inv.	Ectemnorhinus							0.0096					2.73e-05	-4.64599	-10.5086
Bio	Aquatic inv.	Ectemnorhinus							0.0134					3.25e-05	-4.3125	-10.3343
Bio	Aquatic inv.	Ips							0.00284					3.63e-05	-5.86395	-10.2237
Bio	Aquatic inv.	Calandra							0.0017					1.77e-05	-6.37713	-10.9419
Bio	Aquatic inv.	Sitophilus							0.00368					0.0001396	-5.60484	-8.87673
Bio	Aquatic inv.	Microcerus							0.132					0.0001896	-2.02495	-8.57059
Bio	Aquatic inv.	Ophryastes							0.02726					0.0001193	-3.60233	-9.03387
Bio	Aquatic inv.	Miloderes							0.0034					6.57e-05	-5.68398	-9.63041
Bio	Aquatic inv.	Hylobius							0.183					0.0004181	-1.69827	-7.77979
Bio	Aquatic inv.	Hipporhinus							1.08					0.000548	0.076961	-7.50924
Bio	Aquatic inv.	Eucyllus							0.00743					3.18e-05	-4.90223	-10.356
Bio	Aquatic inv.	Eucyllus							0.00259					1.32e-05	-5.9561	-11.2353
Bio	Aquatic inv.	Bothrometopus							0.0246					5.11e-05	-3.70501	-9.88173
Bio	Aquatic inv.	Bothrometopus							0.0036					1.94e-05	-5.62682	-10.8502
Bio	Aquatic inv.	Bothrometopus							0.0017					1.52e-05	-6.37713	-11.0942
Bio	Aquatic inv.	Palirhoeus							0.0067					2.43e-05	-5.00565	-10.625
Bio	Aquatic inv.	Lixus							0.405					0.001357	-0.903868	-6.60248
Bio	Aquatic inv.	Rhynchaenus							0.00051					2e-07	-7.5811	-15.4249
Bio	Aquatic inv.	Rhytonomus							0.0081					9.37e-05	-4.81589	-9.27541
Bio	Aquatic inv.	Hypera							0.0058					0.0001595	-5.1499	-8.74347
Bio	Aquatic inv.	Canonopsis							0.0589					0.0001751	-2.83191	-8.65015
Bio	Aquatic inv.	Unknown							0.0003					1.63e-06	-8.11173	-13.3269
Bio	Aquatic inv.	Unknown							0.193					0.0001201	-1.64507	-9.02719
Bio	Aquatic inv.	Unknown							0.0105					7e-06	-4.55638	-11.8696
Bio	Aquatic inv.	Cerotalis							0.562					0.0004746	-0.576253	-7.65304
Bio	Aquatic inv.	Chilanthia							1.026					0.0015715	0.0256677	-6.45572
Bio	Aquatic inv.	Thermophilum							1.295					0.0032239	0.258511	-5.73716
Bio	Aquatic inv.	Thermophilum							2.025					0.0024232	0.70557	-6.02267
Bio	Aquatic inv.	Triaenogeius							0.17					0.0003418	-1.77196	-7.98128
Bio	Aquatic inv.	Anthia							2.25					0.0018751	0.81093	-6.27909
Bio	Aquatic inv.	Cypholoba							0.245					0.0009616	-1.4065	-6.94691
Bio	Aquatic inv.	Cypholoba							0.326					0.0007802	-1.12086	-7.15596
Bio	Aquatic inv.	Cypholoba							0.192					0.0009374	-1.65026	-6.9724
Bio	Aquatic inv.	Cypholoba							0.059					0.0002457	-2.83022	-8.3114
Bio	Aquatic inv.	Cypholoba							0.132					0.0008024	-2.02495	-7.1279
Bio	Aquatic inv.	Cypholoba							0.213					0.0005302	-1.54646	-7.54226
Bio	Aquatic inv.	Amara							0.015					1.4e-06	-4.19971	-13.479
Bio	Aquatic inv.	Evarthrus							0.1641					0.0001867	-1.80728	-8.58601
Bio	Aquatic inv.	Carinum							4.24					0.0024289	1.44456	-6.02032
Bio	Aquatic inv.	Crepidogaster							0.171					0.0002865	-1.76609	-8.15777
Bio	Aquatic inv.	Sphaeroderus							0.1696					0.0002621	-1.77431	-8.24678
Bio	Aquatic inv.	Calosoma							0.62					0.0007872	-0.478036	-7.14703
Bio	Aquatic inv.	Calosoma							0.15123					0.0008386	-1.88895	-7.08378
Bio	Aquatic inv.	Campalita							0.521					0.000798	-0.652005	-7.1334
Bio	Aquatic inv.	Unknown							0.079					0.0005332	-2.53831	-7.53661
Bio	Aquatic inv.	Cicindela							0.1243					0.0002696	-2.08506	-8.21857
Bio	Aquatic inv.	Cicindela							0.0634					0.0001455	-2.75829	-8.83533
Bio	Aquatic inv.	Paractora							0.01917					0.0002439	-3.95441	-8.31875
Bio	Aquatic inv.	Paractora							0.01326					0.0002613	-4.323	-8.24984
Bio	Aquatic inv.	Antrops							0.00221					5.16e-05	-6.11476	-9.87199
Bio	Aquatic inv.	Drosophila							0.0011					1.53e-05	-6.81245	-11.0877
Bio	Aquatic inv.	Drosophila							0.00095					3.2e-05	-6.95905	-10.3498
Bio	Aquatic inv.	Drosophila							0.00244					4.95e-05	-6.01576	-9.91354
Bio	Aquatic inv.	Drosophila							0.00049					1.94e-05	-7.62111	-10.8502
Bio	Aquatic inv.	Drosophila							0.00343					3.23e-05	-5.6752	-10.3404
Bio	Aquatic inv.	Drosophila							0.00167					4.57e-05	-6.39493	-9.99341
Bio	Aquatic inv.	Glossina							0.02234					0.0001235	-3.80138	-8.99927
Bio	Aquatic inv.	Glossina							0.03845					0.0003743	-3.2584	-7.89045
Bio	Aquatic inv.	Musca							0.022					0.0003608	-3.81671	-7.92719
Bio	Aquatic inv.	Musca							0.018					0.0005876	-4.01738	-7.43946
Bio	Aquatic inv.	Phormia							0.05					0.0005415	-2.99573	-7.52117
Bio	Aquatic inv.	Protophormia							0.025					0.0002252	-3.68888	-8.39852
Bio	Aquatic inv.	Pilica							0.2					0.0007898	-1.60944	-7.14373
Bio	Aquatic inv.	Promachus							0.18					0.0014474	-1.7148	-6.53799
Bio	Aquatic inv.	Tabanus							0.1617					0.0001145	-1.82201	-9.07494
Bio	Aquatic inv.	Pantophthalmus							1.746					0.0030369	0.557327	-5.79692
Bio	Aquatic inv.	Simulium							0.00253					8.6e-05	-5.97954	-9.36116
Bio	Aquatic inv.	Chironomus							0.001					1.61e-05	-6.90776	-11.0367
Bio	Aquatic inv.	Aëdes							0.00672					0.000295	-5.00267	-8.12854
Bio	Aquatic inv.	Culex							0.00223					2.36e-05	-6.10575	-10.6543
Bio	Aquatic inv.	Xenopsilla							0.00016					6e-07	-8.74034	-14.3263
Bio	Aquatic inv.	Vanessa							0.23					0.0009222	-1.46968	-6.98875
Bio	Aquatic inv.	Thais							0.13					0.0034884	-2.04022	-5.65831
Bio	Aquatic inv.	Apetaloides							0.169					0.0008283	-1.77786	-7.09614
Bio	Aquatic inv.	Hapigia							0.478					0.001584	-0.738145	-6.4478
Bio	Aquatic inv.	Lirimiris							0.564					0.0017654	-0.572701	-6.33938
Bio	Aquatic inv.	Mamestra							0.13905					0.0004653	-1.97292	-7.67283
Bio	Aquatic inv.	Bombyx							0.49					0.0034926	-0.71335	-5.65711
Bio	Aquatic inv.	Deilephila							0.6					0.0008932	-0.510826	-7.0207
Bio	Aquatic inv.	Deilephila							0.7					0.0023479	-0.356675	-6.05423
Bio	Aquatic inv.	Xylophanes							0.708					0.0013482	-0.345311	-6.60898
Bio	Aquatic inv.	Xylophanes							0.559					0.0025514	-0.581606	-5.97111
Bio	Aquatic inv.	Xylophanes							0.829					0.0022582	-0.187535	-6.09319
Bio	Aquatic inv.	Enyo							0.45333					0.0011487	-0.791135	-6.76912
Bio	Aquatic inv.	Erinnyis							1.21					0.0041354	0.19062	-5.48817
Bio	Aquatic inv.	Erinnyis							0.964					0.0036155	-0.036664	-5.62253
Bio	Aquatic inv.	Madoryx							1.699					0.0053688	0.53004	-5.22715
Bio	Aquatic inv.	Oryba							2.8085					0.006058	1.03265	-5.10638
Bio	Aquatic inv.	Pachygonia							0.702					0.0014813	-0.353822	-6.51484
Bio	Aquatic inv.	Pachylia							3.225					0.0051149	1.17093	-5.2756
Bio	Aquatic inv.	Perigonia							0.55833					0.0022652	-0.582805	-6.09009
Bio	Aquatic inv.	Metopsilus							0.285					0.0013618	-1.25527	-6.59895
Bio	Aquatic inv.	Mimas							0.32					0.0016668	-1.13943	-6.39685
Bio	Aquatic inv.	Protambulyx							1.09533					0.0022511	0.0910557	-6.09634
Bio	Aquatic inv.	Manduca							1.61825					0.0032391	0.481345	-5.73246
Bio	Aquatic inv.	Manduca							0.571					0.000925	-0.560366	-6.98572
Bio	Aquatic inv.	Manduca							2.81					0.0067049	1.03318	-5.00492
Bio	Aquatic inv.	Sphinx							1.4					0.0075134	0.336472	-4.89107
Bio	Aquatic inv.	Adeloneivaia							1.034					0.0017956	0.0334348	-6.32242
Bio	Aquatic inv.	Adeloneivaia							0.487					0.0018501	-0.719491	-6.29252
Bio	Aquatic inv.	Eacles							1.105					0.0032829	0.0998453	-5.71903
Bio	Aquatic inv.	Sphingicampa							0.818					0.0021342	-0.200893	-6.14966
Bio	Aquatic inv.	Syssphinx							1.757					0.0044317	0.563608	-5.41897
Bio	Aquatic inv.	Antheraea							1.21					0.0061345	0.19062	-5.09383
Bio	Aquatic inv.	Automerina							0.72					0.0018138	-0.328504	-6.31233
Bio	Aquatic inv.	Automeris							0.394					0.0010883	-0.931404	-6.82314
Bio	Aquatic inv.	Automeris							0.564					0.0019952	-0.572701	-6.21701
Bio	Aquatic inv.	Automeris							0.65325					0.0015493	-0.425795	-6.46995
Bio	Aquatic inv.	Automeris							0.53975					0.0011034	-0.616649	-6.80936
Bio	Aquatic inv.	Dirphea							0.197					0.0004837	-1.62455	-7.63405
Bio	Aquatic inv.	Hylesia							0.146					0.0008162	-1.92415	-7.11085
Bio	Aquatic inv.	Hylesia							0.23914					0.0006823	-1.43071	-7.29004
Bio	Aquatic inv.	Hyperchirica							0.1995					0.000786	-1.61194	-7.14855
Bio	Aquatic inv.	Artace							0.132					0.0003325	-2.02495	-8.00887
Bio	Aquatic inv.	Euglyphis							0.087					0.0004111	-2.44185	-7.79667
Bio	Aquatic inv.	Odonestis							0.25					0.00113	-1.38629	-6.78554
Bio	Aquatic inv.	Galleria							0.0536					0.000635	-2.92621	-7.36189
Bio	Aquatic inv.	Ostrinia							0.0484					0.0004842	-3.02826	-7.63301
Bio	Aquatic inv.	Neocossus							1.77163					0.0040085	0.5719	-5.51934
Bio	Aquatic inv.	Megalpyge							0.627					0.0015599	-0.466809	-6.46313
Bio	Aquatic inv.	Apis							0.0944					0.0006069	-2.36021	-7.40715
Bio	Aquatic inv.	Bombus							0.74					0.0008218	-0.301105	-7.10401
Bio	Aquatic inv.	Xylocopa							1.3					0.0068354	0.262364	-4.98564
Bio	Aquatic inv.	Dasylabris							0.0865					3.73e-05	-2.44761	-10.1965
Bio	Aquatic inv.	Dasymutilla							0.07645					0.0018695	-2.57112	-6.28208
Bio	Aquatic inv.	Unknown							0.01414					0.000202	-4.25875	-8.50724
Bio	Aquatic inv.	Leptothorax							0.00037					5.1e-06	-7.90201	-12.1863
Bio	Aquatic inv.	Leptothorax							0.00049					2.4e-06	-7.62111	-12.94
Bio	Aquatic inv.	Atta							0.015					3.52e-05	-4.19971	-10.2545
Bio	Aquatic inv.	Atta							0.015					4.31e-05	-4.19971	-10.052
Bio	Aquatic inv.	Myrmica							0.00091					1.07e-05	-7.00207	-11.4453
Bio	Aquatic inv.	Myrmica							0.00276					6.8e-06	-5.89252	-11.8986
Bio	Aquatic inv.	Pogonomyrmex							0.00592					9.3e-06	-5.12942	-11.5855
Bio	Aquatic inv.	Pogonomyrmex							0.01107					4.06e-05	-4.50352	-10.1117
Bio	Aquatic inv.	Pogonomyrmex							0.00796					1.28e-05	-4.83333	-11.2661
Bio	Aquatic inv.	Pogonomyrmex							0.0143					2.76e-05	-4.2475	-10.4977
Bio	Aquatic inv.	Pogonomyrmex							0.00374					1.26e-05	-5.58867	-11.2818
Bio	Aquatic inv.	Aphaenogaster							0.00472					8.25e-05	-5.35595	-9.40271
Bio	Aquatic inv.	Messor							0.0137					3.83e-05	-4.29036	-10.1701
Bio	Aquatic inv.	Messor							0.00314					1.62e-05	-5.76353	-11.0305
Bio	Aquatic inv.	Messor							0.00509					7.1e-06	-5.28048	-11.8554
Bio	Aquatic inv.	Messor							0.00719					1.4e-05	-4.93506	-11.1765
Bio	Aquatic inv.	Chelaner							0.00025					1.1e-06	-8.29405	-13.7202
Bio	Aquatic inv.	Solenopsis							0.00296					5.6e-06	-5.82257	-12.0927
Bio	Aquatic inv.	Tetramorium							0.00069					2.4e-06	-7.27882	-12.94
Bio	Aquatic inv.	Camponotus							0.0429					7.8e-05	-3.14888	-9.4588
Bio	Aquatic inv.	Camponotus							0.043					6.34e-05	-3.14656	-9.66605
Bio	Aquatic inv.	Camponotus							0.01915					0.0001178	-3.95545	-9.04652
Bio	Aquatic inv.	Camponotus							0.04249					5.11e-05	-3.15849	-9.88173
Bio	Aquatic inv.	Camponotus							0.0402					7.32e-05	-3.21389	-9.52232
Bio	Aquatic inv.	Camponotus							0.01541					7.82e-05	-4.17274	-9.45624
Bio	Aquatic inv.	Camponotus							0.00451					5.88e-05	-5.40146	-9.74137
Bio	Aquatic inv.	Camponotus							0.107					0.0001435	-2.23493	-8.84918
Bio	Aquatic inv.	Cataglyphis							0.034					3.78e-05	-3.38139	-10.1832
Bio	Aquatic inv.	Formica							0.00405					2.19e-05	-5.50904	-10.729
Bio	Aquatic inv.	Formica							0.00135					3.13e-05	-6.60765	-10.3719
Bio	Aquatic inv.	Formica							0.00441					9.65e-06	-5.42388	-11.5486
Bio	Aquatic inv.	Formica							0.0013					1.95e-05	-6.64539	-10.8451
Bio	Aquatic inv.	Formica							0.00717					3.14e-05	-4.93785	-10.3687
Bio	Aquatic inv.	Lasius							0.00138					6e-06	-6.58567	-12.0238
Bio	Aquatic inv.	Lasius							0.00258					1.15e-05	-5.95997	-11.3732
Bio	Aquatic inv.	Lasius							0.00174					6.1e-06	-6.35387	-12.0072
Bio	Aquatic inv.	Lasius							0.00029					3.2e-06	-8.14563	-12.6524
Bio	Aquatic inv.	Forelius							0.0001					1.3e-06	-9.21034	-13.5531
Bio	Aquatic inv.	Anoplolepis							0.00494					1.41e-05	-5.31039	-11.1693
Bio	Aquatic inv.	Leptogenys							0.004					1.23e-05	-5.52146	-11.3059
Bio	Aquatic inv.	Leptogenys							0.00172					5.2e-06	-6.36543	-12.1669
Bio	Aquatic inv.	Leptogenys							0.00896					2.1e-05	-4.71499	-10.771
Bio	Aquatic inv.	Paraponera							0.19					0.0004308	-1.66073	-7.74987
Bio	Aquatic inv.	Eciton							0.006					2.53e-05	-5.116	-10.5847
Bio	Aquatic inv.	Ponaria							0.00019					1.35e-06	-8.56849	-13.5154
Bio	Aquatic inv.	Unknown							0.0017					2.78e-05	-6.37713	-10.4905
Bio	Aquatic inv.	Unknown							0.00016					3.5e-06	-8.74034	-12.5627
Bio	Aquatic inv.	Unknown							0.0464					0.0001202	-3.07046	-9.02635
Bio	Aquatic inv.	Acartiidae							2.75e-05					1.4443e-07	-10.5013	-15.7505
Bio	Aquatic inv.	Acartiidae							2.5e-05					1.875e-07	-10.5966	-15.4895
Bio	Aquatic inv.	Acartiidae							4.25e-05					3.53366e-07	-10.066	-14.8558
Bio	Aquatic inv.	Acartiidae							2.1e-05					2.856e-07	-10.771	-15.0687
Bio	Aquatic inv.	Acartiidae							2.4e-05					3.456e-07	-10.6375	-14.878
Bio	Aquatic inv.	Acartiidae							2.2e-05					3.476e-07	-10.7245	-14.8722
Bio	Aquatic inv.	Acartiidae							3.7e-05					6.031e-07	-10.2046	-14.3212
Bio	Aquatic inv.	Acartiidae							3.6e-05					6.336e-07	-10.232	-14.2718
Bio	Aquatic inv.	Acartiidae							2.97e-05					3.4749e-07	-10.4244	-14.8725
Bio	Aquatic inv.	Acartiidae							4.05e-05					4.52243e-07	-10.1142	-14.609
Bio	Aquatic inv.	Acartiidae							3.9e-05					2.40162e-07	-10.1519	-15.242
Bio	Aquatic inv.	Acartiidae							3.5e-05					3.83502e-07	-10.2602	-14.7739
Bio	Aquatic inv.	Arietellidae							0.0095					8.36e-06	-4.65646	-11.6921
Bio	Aquatic inv.	Megacalanidae							0.0299					1.73061e-05	-3.5099	-10.9645
Bio	Aquatic inv.	Megacalanidae							0.0555					4.5288e-05	-2.89137	-10.0025
Bio	Aquatic inv.	Megacalanidae							0.0299					4.74274e-05	-3.5099	-9.95631
Bio	Aquatic inv.	Megacalanidae							0.0756					5.56416e-05	-2.5823	-9.79658
Bio	Aquatic inv.	Megacalanidae							0.053					5.6763e-05	-2.93746	-9.77663
Bio	Aquatic inv.	Megacalanidae							0.0355					8.094e-06	-3.33822	-11.7244
Bio	Aquatic inv.	Megacalanidae							0.0355					4.48507e-05	-3.33822	-10.0122
Bio	Aquatic inv.	Megacalanidae							0.038					2.7816e-05	-3.27017	-10.4899
Bio	Aquatic inv.	Megacalanidae							0.056					2.9792e-05	-2.8824	-10.4213
Bio	Aquatic inv.	Megacalanidae							0.0377					4.49761e-05	-3.2781	-10.0094
Bio	Aquatic inv.	Megacalanidae							0.0895					0.000149465	-2.41352	-8.80845
Bio	Aquatic inv.	Megacalanidae							0.0572					4.66752e-05	-2.8612	-9.9723
Bio	Aquatic inv.	Calanidae							0.003329					3.03205e-06	-5.70508	-12.7063
Bio	Aquatic inv.	Calanidae							0.002					6.7682e-06	-6.21461	-11.9033
Bio	Aquatic inv.	Calanidae							0.0011					4.25172e-06	-6.81245	-12.3682
Bio	Aquatic inv.	Pontellidae							0.00028					1.31821e-06	-8.18072	-13.5392
Bio	Aquatic inv.	Calanidae							0.00862					2.45437e-05	-4.75367	-10.6151
Bio	Aquatic inv.	Calanidae							0.00908					2.69122e-05	-4.70168	-10.5229
Bio	Aquatic inv.	Calanidae							0.00704					2.18324e-05	-4.95615	-10.7321
Bio	Aquatic inv.	Calanidae							0.00918					5.59484e-05	-4.69073	-9.79108
Bio	Aquatic inv.	Calanidae							0.00755					5.30093e-05	-4.88621	-9.84504
Bio	Aquatic inv.	Calanidae							0.0076					5.63137e-05	-4.87961	-9.78457
Bio	Aquatic inv.	Calanidae							0.0017					2.72e-06	-6.37713	-12.8149
Bio	Aquatic inv.	Calanidae							0.00094					3.384e-06	-6.96963	-12.5965
Bio	Aquatic inv.	Calanidae							0.0015					1.05e-05	-6.50229	-11.4641
Bio	Aquatic inv.	Calanidae							0.002					1.56e-05	-6.21461	-11.0682
Bio	Aquatic inv.	Calanidae							0.0024					1.8792e-05	-6.03229	-10.8821
Bio	Aquatic inv.	Calanidae							0.000415					3.24447e-06	-7.78723	-12.6386
Bio	Aquatic inv.	Calanidae							0.000595					7.55126e-06	-7.42695	-11.7938
Bio	Aquatic inv.	Calanidae							0.013					1.365e-05	-4.34281	-11.2018
Bio	Aquatic inv.	Calanidae							0.012					1.632e-05	-4.42285	-11.0231
Bio	Aquatic inv.	Calanidae							0	SI				0	#NUM!	#NUM!
Bio	Aquatic inv.	Calanidae							0.012					4.44e-05	-4.42285	-10.0223
Bio	Aquatic inv.	Calanidae							0.0081					3.0132e-05	-4.81589	-10.4099
Bio	Aquatic inv.	Calanidae							0.0085					3.315e-05	-4.76769	-10.3145
Bio	Aquatic inv.	Calanidae							0.000513					4.26765e-06	-7.57523	-12.3644
Bio	Aquatic inv.	Calanidae							0.004718					7.84651e-06	-5.35637	-11.7554
Bio	Aquatic inv.	Calanidae							0.0042					2.268e-05	-5.47267	-10.694
Bio	Aquatic inv.	Calanidae							0.0056					3.97242e-05	-5.18499	-10.1336
Bio	Aquatic inv.	Calanidae							0.0052					3.952e-05	-5.2591	-10.1387
Bio	Aquatic inv.	Calanidae							0.001					1.32049e-05	-6.90776	-11.2349
Bio	Aquatic inv.	Calanidae							0.00106					1.76972e-05	-6.84949	-10.9421
Bio	Aquatic inv.	Candaciidae							0.00046					7.5475e-06	-7.68428	-11.7943
Bio	Aquatic inv.	Candaciidae							0.00367					2.6024e-06	-5.60756	-12.8591
Bio	Aquatic inv.	Candaciidae							0.00312					6.03439e-06	-5.76992	-12.018
Bio	Aquatic inv.	Candaciidae							0.000155					3.16665e-06	-8.77209	-12.6628
Bio	Aquatic inv.	Centropaidae							8.5e-05					8.9443e-07	-9.37286	-13.9271
Bio	Aquatic inv.	Centropaidae							0.0001					1.34364e-06	-9.21034	-13.5201
Bio	Aquatic inv.	Centropaidae							3.9e-05					3.666e-07	-10.1519	-14.819
Bio	Aquatic inv.	Centropaidae							6.6e-05					2.28491e-06	-9.62586	-12.9892
Bio	Aquatic inv.	Centropaidae							6.6e-05					2.34936e-06	-9.62586	-12.9614
Bio	Aquatic inv.	Clausocalanidae							1.9e-05					3.96036e-07	-10.8711	-14.7418
Bio	Aquatic inv.	Halocyprididae							4.5e-05					7.96905e-07	-10.0088	-14.0425
Bio	Aquatic inv.	Corycaeidae							5.15e-05					3.99949e-07	-9.87393	-14.7319
Bio	Aquatic inv.	Heterorhabdidae							0.0114					7.8888e-06	-4.47414	-11.7501
Bio	Aquatic inv.	Heterorhabdidae							0.0195					6.474e-06	-3.93734	-11.9477
Bio	Aquatic inv.	Heterorhabdidae							0.0257					1.78101e-05	-3.66126	-10.9357
Bio	Aquatic inv.	Aetideidae							0.000215					1.2771e-06	-8.44487	-13.5709
Bio	Aquatic inv.	Augauptilidae							0.0225					1.152e-05	-3.79424	-11.3714
Bio	Aquatic inv.	Augauptilidae							0.0309					8.8992e-06	-3.477	-11.6295
Bio	Aquatic inv.	Augauptilidae							0.0597					1.6716e-05	-2.81842	-10.9991
Bio	Aquatic inv.	Eucalanidae							0.001389					3.33082e-06	-6.57917	-12.6123
Bio	Aquatic inv.	Eucalanidae							0.000685					4.25734e-06	-7.28609	-12.3669
Bio	Aquatic inv.	Eucalanidae							0.00822					1.52037e-05	-4.80119	-11.094
Bio	Aquatic inv.	Eucalanidae							0.00807					1.80502e-05	-4.8196	-10.9224
Bio	Aquatic inv.	Eucalanidae							0.005					1.6235e-05	-5.29832	-11.0283
Bio	Aquatic inv.	Eucalanidae							0.00207					2.23753e-05	-6.18021	-10.7076
Bio	Aquatic inv.	Eucalanidae							0.001786					3.33982e-06	-6.32778	-12.6096
Bio	Aquatic inv.	Eucalanidae							0.00054					2.81124e-06	-7.52394	-12.7819
Bio	Aquatic inv.	Eucalanidae							0.00143					1.2131e-05	-6.55008	-11.3197
Bio	Aquatic inv.	Eucalanidae							0.00082					9.59023e-06	-7.10621	-11.5548
Bio	Aquatic inv.	Eucalanidae							0.00145					2.43807e-05	-6.53619	-10.6217
Bio	Aquatic inv.	Eucalanidae							0.00072					2.74363e-06	-7.23626	-12.8062
Bio	Aquatic inv.	Eucalanidae							0.00052					3.90125e-06	-7.56168	-12.4542
Bio	Aquatic inv.	Eucalanidae							0.000191					3.48151e-06	-8.56324	-12.568
Bio	Aquatic inv.	Eucalanidae							0.000191					3.63773e-06	-8.56324	-12.5242
Bio	Aquatic inv.	Euchaetidae							0.003					3.0207e-06	-5.80914	-12.71
Bio	Aquatic inv.	Euchaetidae							0.00146					7.98036e-06	-6.52932	-11.7385
Bio	Aquatic inv.	Euchaetidae							0.003					3.348e-06	-5.80914	-12.6071
Bio	Aquatic inv.	Euchaetidae							0.00095					1.17459e-05	-6.95905	-11.352
Bio	Aquatic inv.	Lucicitiidae							0.00266					2.43672e-05	-5.92943	-10.6223
Bio	Aquatic inv.	Lucicitiidae							0.0094					1.12424e-05	-4.66705	-11.3958
Bio	Aquatic inv.	Lucicitiidae							0.0128					1.81376e-05	-4.35831	-10.9175
Bio	Aquatic inv.	Lucicitiidae							0.0188					1.90256e-05	-3.9739	-10.8697
Bio	Aquatic inv.	Lucicitiidae							0.00158					5.10972e-06	-6.45033	-12.1844
Bio	Aquatic inv.	Lucicitiidae							0.0045					1.935e-05	-5.40368	-10.8528
Bio	Aquatic inv.	Lucicitiidae							0.0041					1.845e-05	-5.49677	-10.9004
Bio	Aquatic inv.	Lucicitiidae							0.0047					2.679e-05	-5.36019	-10.5275
Bio	Aquatic inv.	Tachidiidae							1.07e-05					6.44354e-08	-11.4453	-16.5576
Bio	Aquatic inv.	Aetideidae							0.0257					1.17963e-05	-3.66126	-11.3477
Bio	Aquatic inv.	Aetideidae							0.0257					1.61396e-05	-3.66126	-11.0342
Bio	Aquatic inv.	Aetideidae							0.0072					4.9536e-06	-4.93367	-12.2154
Bio	Aquatic inv.	Aetideidae							0.0085					1.8122e-05	-4.76769	-10.9184
Bio	Aquatic inv.	Aetideidae							0.00364					1.15315e-06	-5.61577	-13.673
Bio	Aquatic inv.	Metridiidae							0.0328					9.594e-06	-3.41733	-11.5544
Bio	Aquatic inv.	Metridinidae							0.0356					3.40336e-05	-3.33541	-10.2882
Bio	Aquatic inv.	Metridinidae							0.0328					4.92262e-05	-3.41733	-9.91908
Bio	Aquatic inv.	Metridinidae							0.0346					3.57072e-05	-3.3639	-10.2402
Bio	Aquatic inv.	Augaptilidae							0.00022					3.7532e-07	-8.42188	-14.7955
Bio	Aquatic inv.	Augaptilidae							0.00016					5.1904e-07	-8.74034	-14.4713
Bio	Aquatic inv.	Heterorhabdidae							0.0382					9.6264e-06	-3.26492	-11.551
Bio	Aquatic inv.	Heterorhabdidae							0.003215					7.09293e-06	-5.73993	-11.8564
Bio	Aquatic inv.	Pontellidae							0.00114					8.94421e-06	-6.77673	-11.6245
Bio	Aquatic inv.	Pontellidae							0.00117					1.12858e-05	-6.75075	-11.392
Bio	Aquatic inv.	Pontellidae							0.00099					1.12398e-05	-6.91781	-11.3961
Bio	Aquatic inv.	Pontellidae							0.00093					3.24397e-05	-6.98033	-10.3361
Bio	Aquatic inv.	Pontellidae							0.042					0.00015766	-3.17009	-8.75507
Bio	Aquatic inv.	Pontellidae							0.0416					0.000159802	-3.17966	-8.74157
Bio	Aquatic inv.	Pontellidae							0.00082					1.05656e-05	-7.10621	-11.4579
Bio	Aquatic inv.	Scolecithricidae							0.0309					3.51024e-05	-3.477	-10.2572
Bio	Aquatic inv.	Lucicitiidae							0.0105					5.754e-06	-4.55638	-12.0656
Bio	Aquatic inv.	Lucicitiidae							0.000129					1.04296e-06	-8.9557	-13.7734
Bio	Aquatic inv.	Lucicitiidae							0.0118					8.2128e-06	-4.43966	-11.7098
Bio	Aquatic inv.	Lucicitiidae							0.0147					1.10103e-05	-4.21991	-11.4167
Bio	Aquatic inv.	Lucicitiidae							0.0104					1.01192e-05	-4.56595	-11.5011
Bio	Aquatic inv.	Megacalanidae							0.0556					4.5592e-05	-2.88957	-9.99578
Bio	Aquatic inv.	Megacalanidae							0.0349					3.0712e-05	-3.35527	-10.3909
Bio	Aquatic inv.	Megacalanidae							0.0345					2.5668e-05	-3.3668	-10.5703
Bio	Aquatic inv.	Megacalanidae							0.0356					3.26808e-05	-3.33541	-10.3287
Bio	Aquatic inv.	Megacalanidae							0.0345					3.69495e-05	-3.3668	-10.206
Bio	Aquatic inv.	Megacalanidae							0.0326					4.30646e-05	-3.42344	-10.0528
Bio	Aquatic inv.	Megacalanidae							0.0372					2.3808e-05	-3.29145	-10.6455
Bio	Aquatic inv.	Calanidae							0.000155					2.31367e-06	-8.77209	-12.9767
Bio	Aquatic inv.	Metridinidae							0.001409					3.27593e-06	-6.56488	-12.6289
Bio	Aquatic inv.	Metridinidae							0.0011					7.37e-06	-6.81245	-11.8181
Bio	Aquatic inv.	Metridinidae							0.0013					1.08584e-05	-6.64539	-11.4306
Bio	Aquatic inv.	Metridinidae							0.00155					1.271e-05	-6.4695	-11.2731
Bio	Aquatic inv.	Metridinidae							0.00074					3.17734e-06	-7.20886	-12.6595
Bio	Aquatic inv.	Metridinidae							0.00047					3.49849e-06	-7.66278	-12.5632
Bio	Aquatic inv.	Metridinidae							0.0111					8.9688e-06	-4.50081	-11.6218
Bio	Aquatic inv.	Metridinidae							0.0125					1.625e-05	-4.38203	-11.0274
Bio	Aquatic inv.	Calanidae							0.0002					1.01686e-06	-8.51719	-13.7988
Bio	Aquatic inv.	Calanidae							0.023					1.25718e-05	-3.77226	-11.2841
Bio	Aquatic inv.	Calanidae							0.0172					9.91064e-06	-4.06285	-11.5219
Bio	Aquatic inv.	Calanidae							0.0264					1.58611e-05	-3.63439	-11.0516
Bio	Aquatic inv.	Calanidae							0.0242					1.5851e-05	-3.7214	-11.0523
Bio	Aquatic inv.	Calanidae							0.0269					1.76195e-05	-3.61563	-10.9465
Bio	Aquatic inv.	Calanidae							0.021					1.43745e-05	-3.86323	-11.1501
Bio	Aquatic inv.	Calanidae							0.0236					1.74333e-05	-3.74651	-10.9571
Bio	Aquatic inv.	Calanidae							0.026					2.06154e-05	-3.64966	-10.7895
Bio	Aquatic inv.	Calanidae							0.0195					1.65165e-05	-3.93734	-11.0112
Bio	Aquatic inv.	Calanidae							0.0221					1.87187e-05	-3.81218	-10.886
Bio	Aquatic inv.	Calanidae							0.0206					1.85647e-05	-3.88246	-10.8942
Bio	Aquatic inv.	Calanidae							0.0192					1.76544e-05	-3.95284	-10.9445
Bio	Aquatic inv.	Calanidae							0.0299					2.85665e-05	-3.5099	-10.4633
Bio	Aquatic inv.	Calanidae							0.0153					1.83845e-05	-4.1799	-10.904
Bio	Aquatic inv.	Calanidae							0.0166					2.03201e-05	-4.09835	-10.8039
Bio	Aquatic inv.	Calanidae							0.0226					2.84918e-05	-3.78981	-10.4659
Bio	Aquatic inv.	Calanidae							0.0202					4.47652e-05	-3.90207	-10.0141
Bio	Aquatic inv.	Calanidae							0.009					2.02104e-05	-4.71053	-10.8093
Bio	Aquatic inv.	Calanidae							0.008					3.42136e-05	-4.82831	-10.2829
Bio	Aquatic inv.	Calanidae							0.0025					1.31398e-05	-5.99146	-11.2399
Bio	Aquatic inv.	Calanidae							0.00212					1.32023e-05	-6.15634	-11.2351
Bio	Aquatic inv.	Calanidae							0.004					1.30964e-05	-5.52146	-11.2432
Bio	Aquatic inv.	Calanidae							0.0015					6.2565e-06	-6.50229	-11.9819
Bio	Aquatic inv.	Calanidae							0.0013					5.88601e-06	-6.64539	-12.0429
Bio	Aquatic inv.	Oithonidae							3e-06					2.955e-08	-12.7169	-17.3372
Bio	Aquatic inv.	Oithonidae							3.9e-06					1.1661e-07	-12.4545	-15.9644
Bio	Aquatic inv.	Oithonidae							2.6e-06					4.48136e-08	-12.86	-16.9208
Bio	Aquatic inv.	Oithonidae							8.9e-06					1.71699e-08	-11.6295	-17.8801
Bio	Aquatic inv.	Oithonidae							8.6e-06					5.53032e-08	-11.6637	-16.7104
Bio	Aquatic inv.	Oithonidae							7e-06					3.36e-09	-11.8696	-19.5113
Bio	Aquatic inv.	Oithonidae							7e-06					5.46e-08	-11.8696	-16.7232
Bio	Aquatic inv.	Oithonidae							6.7e-06					3.94952e-08	-11.9134	-17.0471
Bio	Aquatic inv.	Oncaeidae							6e-05					3.399e-07	-9.72117	-14.8946
Bio	Aquatic inv.	Oncaeidae							6.2e-05					4.1261e-07	-9.68838	-14.7008
Bio	Aquatic inv.	Phaennidae							0.0124					2.0832e-05	-4.39006	-10.779
Bio	Aquatic inv.	Augauptilidae							0.0158					1.09336e-05	-4.14775	-11.4237
Bio	Aquatic inv.	Augauptilidae							0.0158					1.2561e-05	-4.14775	-11.2849
Bio	Aquatic inv.	Paracalanidae							1.9e-05					3.71556e-07	-10.8711	-14.8056
Bio	Aquatic inv.	Euchaetidae							0.019551					1.41569e-05	-3.93473	-11.1653
Bio	Aquatic inv.	Euchaetidae							0.0129					1.31709e-05	-4.35053	-11.2375
Bio	Aquatic inv.	Euchaetidae							0.0126					1.45656e-05	-4.37406	-11.1368
Bio	Aquatic inv.	Euchaetidae							0.0264					2.40768e-05	-3.63439	-10.6343
Bio	Aquatic inv.	Euchaetidae							0.0137					1.64948e-05	-4.29036	-11.0125
Bio	Aquatic inv.	Euchaetidae							0.0093					2.22196e-05	-4.67774	-10.7145
Bio	Aquatic inv.	Euchaetidae							0.0223					3.0997e-05	-3.80317	-10.3816
Bio	Aquatic inv.	Euchaetidae							0.0194					3.0652e-05	-3.94248	-10.3928
Bio	Aquatic inv.	Euchaetidae							0.019					3.439e-05	-3.96332	-10.2777
Bio	Aquatic inv.	Euchaetidae							0.0127					1.07696e-05	-4.36615	-11.4388
Bio	Aquatic inv.	Euchaetidae							0.0131					2.12888e-05	-4.33514	-10.7573
Bio	Aquatic inv.	Euchaetidae							0.0249					2.5398e-05	-3.69289	-10.5808
Bio	Aquatic inv.	Euchaetidae							0.017					0.00010309	-4.07454	-9.17991
Bio	Aquatic inv.	Euchaetidae							0.0066					1.42824e-05	-5.02069	-11.1565
Bio	Aquatic inv.	Metridinidae							0.00123					6.02085e-06	-6.70074	-12.0203
Bio	Aquatic inv.	Metridinidae							0.000415					4.15581e-06	-7.78723	-12.391
Bio	Aquatic inv.	Metridinidae							0.0008					8.096e-06	-7.1309	-11.7241
Bio	Aquatic inv.	Metridinidae							0.00027					1.485e-06	-8.21709	-13.4201
Bio	Aquatic inv.	Metridinidae							0.0001875					2.11087e-06	-8.58173	-13.0684
Bio	Aquatic inv.	Metridinidae							0.0014					9.94e-06	-6.57128	-11.5189
Bio	Aquatic inv.	Metridinidae							0.0014					1.414e-05	-6.57128	-11.1665
Bio	Aquatic inv.	Pontellidae							0.0035					1.72791e-05	-5.65499	-10.966
Bio	Aquatic inv.	Pontellidae							0.000345					3.99786e-06	-7.97197	-12.4298
Bio	Aquatic inv.	Pseudocalanidae							5.9e-05					5.074e-07	-9.73797	-14.494
Bio	Aquatic inv.	Pseudocalanidae							6e-05					6.91896e-07	-9.72117	-14.1838
Bio	Aquatic inv.	Pseudocalanidae							4e-05					6.88344e-07	-10.1266	-14.189
Bio	Aquatic inv.	Lucicitiidae							0.0117					1.00152e-05	-4.44817	-11.5114
Bio	Aquatic inv.	Pseudodiaptomidae							7e-05					6.46625e-07	-9.56702	-14.2515
Bio	Aquatic inv.	Eucalanidae							0.011692					6.61416e-06	-4.44885	-11.9263
Bio	Aquatic inv.	Eucalanidae							0.009					2.57751e-05	-4.71053	-10.5661
Bio	Aquatic inv.	Eucalanidae							0.024					1.22184e-05	-3.7297	-11.3126
Bio	Aquatic inv.	Eucalanidae							0.009					1.28529e-05	-4.71053	-11.2619
Bio	Aquatic inv.	Eucalanidae							0.015					2.19765e-05	-4.19971	-10.7255
Bio	Aquatic inv.	Eucalanidae							0.0054					1.2852e-05	-5.22136	-11.262
Bio	Aquatic inv.	Eucalanidae							0.0051					1.2546e-05	-5.27851	-11.2861
Bio	Aquatic inv.	Eucalanidae							0.00413					1.08619e-05	-5.48948	-11.4302
Bio	Aquatic inv.	Sapphirinidae							0.00071					5.38081e-06	-7.25025	-12.1327
Bio	Aquatic inv.	Sapphirinidae							0.001					2.99735e-05	-6.90776	-10.4152
Bio	Aquatic inv.	Scolecithrichidae							0.003					9.24e-06	-5.80914	-11.592
Bio	Aquatic inv.	Temoridae							6.1e-05					2.23569e-06	-9.70464	-13.011
Bio	Aquatic inv.	Tortanidae							0.000285					2.32229e-06	-8.16302	-12.973
Bio	Aquatic inv.	Tortanidae							0.0002					3.3113e-06	-8.51719	-12.6182
Bio	Aquatic inv.	Tortanidae							0.00012					7.41204e-07	-9.02802	-14.115
Bio	Aquatic inv.	Calanidae							0.000925					5.95284e-06	-6.98572	-12.0316
Bio	Aquatic inv.	Calanidae							0.000838					6.50816e-06	-7.08449	-11.9425
Bio	Aquatic inv.	Euchaetidae							0.0194					1.45888e-05	-3.94248	-11.1353
Bio	Aquatic inv.	Euphausiidae							0.05					9.1065e-05	-2.99573	-9.30394
Bio	Aquatic inv.	Euphausiidae							0.09					0.000307305	-2.40795	-8.08767
Bio	Aquatic inv.	Euphausiidae							0.03					0.000110142	-3.50656	-9.11374
Bio	Aquatic inv.	Euphausiidae							0.211					0.000880925	-1.5559	-7.03454
Bio	Aquatic inv.	Euphausiidae							0.079					0.000343397	-2.53831	-7.97662
Bio	Aquatic inv.	Euphausiidae							0.249					0.00132956	-1.3903	-6.62291
Bio	Aquatic inv.	Euphausiidae							0.053					0.000360533	-2.93746	-7.92793
Bio	Aquatic inv.	Euphausiidae							0.00326					4.73424e-05	-5.72603	-9.9581
Bio	Aquatic inv.	Euphausiidae							0.0338					4.52176e-05	-3.38729	-10.004
Bio	Aquatic inv.	Euphausiidae							0.0177					8.05421e-05	-4.03419	-9.42673
Bio	Aquatic inv.	Euphausiidae							0.0338					0.000310129	-3.38729	-8.07852
Bio	Aquatic inv.	Euphausiidae							1.43					0.00416159	0.357674	-5.48186
Bio	Aquatic inv.	Euphausiidae							0.145					0.000444381	-1.93102	-7.71883
Bio	Aquatic inv.	Euphausiidae							1.01					0.00309535	0.00995033	-5.77786
Bio	Aquatic inv.	Euphausiidae							0.369					0.00115117	-0.996959	-6.76698
Bio	Aquatic inv.	Euphausiidae							0.616					0.00197434	-0.484508	-6.22752
Bio	Aquatic inv.	Euphausiidae							0.32					0.000790976	-1.13943	-7.14224
Bio	Aquatic inv.	Euphausiidae							0.017					2.04e-05	-4.07454	-10.8
Bio	Aquatic inv.	Euphausiidae							0.108					0.000378	-2.22562	-7.88062
Bio	Aquatic inv.	Euphausiidae							0.00801					4.72486e-05	-4.82706	-9.96009
Bio	Aquatic inv.	Euphausiidae							0.05					4.89e-05	-2.99573	-9.92573
Bio	Aquatic inv.	Euphausiidae							0.006					1.21134e-05	-5.116	-11.3212
Bio	Aquatic inv.	Euphausiidae							0.009					1.87704e-05	-4.71053	-10.8832
Bio	Aquatic inv.	Euphausiidae							0.05					0.00010778	-2.99573	-9.13542
Bio	Aquatic inv.	Euphausiidae							0.09					0.000245583	-2.40795	-8.31188
Bio	Aquatic inv.	Euphausiidae							0.034					9.63696e-05	-3.38139	-9.24732
Bio	Aquatic inv.	Euphausiidae							0.05					0.00014963	-2.99573	-8.80734
Bio	Aquatic inv.	Euphausiidae							0.107					0.000322241	-2.23493	-8.04021
Bio	Aquatic inv.	Euphausiidae							0.108					0.000414407	-2.22562	-7.78866
Bio	Aquatic inv.	Euphausiidae							0.0466					0.000213563	-3.06615	-8.45158
Bio	Aquatic inv.	Euphausiidae							5.88					0.0049392	1.77156	-5.31055
Bio	Aquatic inv.	Daphnidae							1.97e-05					1.89563e-07	-10.8349	-15.4785
Bio	Aquatic inv.	Daphnidae							1.9e-05					2.47855e-07	-10.8711	-15.2104
Bio	Aquatic inv.	Daphnidae							1.9e-05					2.4795e-07	-10.8711	-15.21
Bio	Aquatic inv.	Daphnidae							1.84e-05					2.51031e-07	-10.9032	-15.1977
Bio	Aquatic inv.	Daphnidae							3.08e-05					4.28674e-07	-10.388	-14.6626
Bio	Aquatic inv.	Daphnidae							1.78e-05					2.4993e-07	-10.9363	-15.2021
Bio	Aquatic inv.	Daphnidae							2.87e-05					4.12362e-07	-10.4586	-14.7014
Bio	Aquatic inv.	Daphnidae							2.21e-05					3.66263e-07	-10.7199	-14.8199
Bio	Aquatic inv.	Daphnidae							2.65e-05					4.44114e-07	-10.5384	-14.6272
Bio	Aquatic inv.	Daphnidae							1.36e-05					2.33866e-07	-11.2054	-15.2685
Bio	Aquatic inv.	Daphnidae							2.51e-05					4.46152e-07	-10.5926	-14.6226
Bio	Aquatic inv.	Daphnidae							8.93e-06					2.25518e-07	-11.6261	-15.3049
Bio	Aquatic inv.	Daphnidae							4.7e-06					1.24244e-07	-12.2679	-15.901
Bio	Aquatic inv.	Daphnidae							2.58e-05					6.86203e-07	-10.5651	-14.1921
Bio	Aquatic inv.	Daphnidae							2.67e-05					7.90854e-07	-10.5308	-14.0502
Bio	Aquatic inv.	Daphnidae							5.97e-06					1.8698e-07	-12.0288	-15.4923
Bio	Aquatic inv.	Daphnidae							2.54e-05					8.35609e-07	-10.5808	-13.9951
Bio	Aquatic inv.	Daphnidae							5.87e-06					1.97279e-07	-12.0457	-15.4386
Bio	Aquatic inv.	Daphnidae							0.00015					4.00695e-06	-8.80488	-12.4275
Bio	Aquatic inv.	Daphnidae							0.000146					4.13005e-06	-8.8319	-12.3972
Bio	Aquatic inv.	Daphnidae							0.0001					2.9855e-06	-9.21034	-12.7217
Bio	Aquatic inv.	Daphnidae							5e-05					1.64985e-06	-9.90349	-13.3148
Bio	Aquatic inv.	Daphnidae							0.000118					4.17555e-06	-9.04483	-12.3863
Bio	Aquatic inv.	Daphnidae							6.1e-05					2.20789e-06	-9.70464	-13.0235
Bio	Aquatic inv.	Daphnidae							8.7e-05					3.30896e-06	-9.3496	-12.6189
Bio	Aquatic inv.	Daphnidae							6.6e-05					3.1416e-06	-9.62586	-12.6708
Bio	Aquatic inv.	Daphnidae							0.000581					2.18851e-05	-7.45076	-10.7297
Bio	Aquatic inv.	Daphnidae							0.000481					2.03391e-05	-7.63964	-10.803
Bio	Aquatic inv.	Daphnidae							5.5e-05					2.81309e-06	-9.80818	-12.7812
Bio	Aquatic inv.	Daphnidae							0.000147					8.54643e-06	-8.82508	-11.67
Bio	Aquatic inv.	Daphnidae							0.0002					1.28134e-05	-8.51719	-11.265
Bio	Aquatic inv.	Daphnidae							0.000208					1.3634e-05	-8.47797	-11.2029
Bio	Aquatic inv.	Daphnidae							0.000374					2.45179e-05	-7.89125	-10.6161
Bio	Aquatic inv.	Daphnidae							0.0006					7.94934e-05	-7.41858	-9.43984
Bio	Aquatic inv.	Sididae							4e-05					1.24e-07	-10.1266	-15.903
Bio	Aquatic inv.	Podonidae							0.00012					5.04e-07	-9.02802	-14.5007
Bio	Aquatic inv.	Polyartemiidae							0.00769					2.17504e-05	-4.86783	-10.7359
Bio	Aquatic inv.	Triopsidae							0.23					0.000368	-1.46968	-7.90743
Bio	Aquatic inv.	Triopsidae							0.34					0.000578	-1.07881	-7.45594
Bio	Aquatic inv.	Triopsidae							0.41					0.0007175	-0.891598	-7.23974
Bio	Aquatic inv.	Triopsidae							0.19					0.000589	-1.66073	-7.43708
Bio	Aquatic inv.	Triopsidae							0.16					0.00056	-1.83258	-7.48757
Bio	Aquatic inv.	Balanidae							0.0046					1.08008e-05	-5.3817	-11.4359
Bio	Aquatic inv.	Balanidae							0.005					1.55565e-05	-5.29832	-11.071
Bio	Aquatic inv.	Balanidae							0.0076					2.72004e-05	-4.87961	-10.5123
Bio	Aquatic inv.	Balanidae							0.0063					2.26265e-05	-5.06721	-10.6964
Bio	Aquatic inv.	Balanidae							0.1129					8.1717e-05	-2.18125	-9.41225
Bio	Aquatic inv.	Balanidae							0.11					8.0608e-05	-2.20727	-9.42591
Bio	Aquatic inv.	Balanidae							0.117					8.7984e-05	-2.14558	-9.33836
Bio	Aquatic inv.	Balanidae							0.092					8.60016e-05	-2.38597	-9.36114
Bio	Aquatic inv.	Balanidae							0.102					9.89808e-05	-2.28278	-9.22058
Bio	Aquatic inv.	Balanidae							0.092					8.9654e-05	-2.38597	-9.31955
Bio	Aquatic inv.	Balanidae							0.00498					1.5947e-05	-5.30233	-11.0462
Bio	Aquatic inv.	Balanidae							0.0076					2.81648e-05	-4.87961	-10.4774
Bio	Aquatic inv.	Aegidae							0.026					0.00011797	-3.64966	-9.04508
Bio	Aquatic inv.	Mysidae							0.721					0.00115829	-0.327116	-6.76081
Bio	Aquatic inv.	Anuropidae							3.45					0.000306705	1.23837	-8.08962
Bio	Aquatic inv.	Anuropidae							3.45					0.00171948	1.23837	-6.36573
Bio	Aquatic inv.	Mysidae							0.0106					1.75335e-05	-4.5469	-10.9514
Bio	Aquatic inv.	Mysidae							0.00935					1.61054e-05	-4.67238	-11.0364
Bio	Aquatic inv.	Mysidae							0.00806					1.45185e-05	-4.82084	-11.1401
Bio	Aquatic inv.	Mysidae							0.00645					1.19009e-05	-5.04368	-11.3389
Bio	Aquatic inv.	Mysidae							0.0071					1.32493e-05	-4.94766	-11.2316
Bio	Aquatic inv.	Mysidae							0.00339					7.93396e-06	-5.68693	-11.7444
Bio	Aquatic inv.	Mysidae							0.00269					6.74383e-06	-5.91821	-11.9069
Bio	Aquatic inv.	Mysidae							0.00124					3.88765e-06	-6.69264	-12.4577
Bio	Aquatic inv.	Mysidae							0.00108					3.57016e-06	-6.83079	-12.5429
Bio	Aquatic inv.	Armadillidae							0.03					3.0705e-05	-3.50656	-10.3911
Bio	Aquatic inv.	Armadillidae							0.27					0.00019089	-1.30933	-8.56381
Bio	Aquatic inv.	Armadillidae							0.1					7.31e-05	-2.30259	-9.52368
Bio	Aquatic inv.	Armadillidae							0.16					0.00011952	-1.83258	-9.03203
Bio	Aquatic inv.	Armadillidae							0.13					0.00010621	-2.04022	-9.15009
Bio	Aquatic inv.	Armadillidae							0.05					4.675e-05	-2.99573	-9.9707
Bio	Aquatic inv.	Armadillidae							0.09					9.9e-05	-2.40795	-9.22039
Bio	Aquatic inv.	Armadillidae							0.03					3.726e-05	-3.50656	-10.1976
Bio	Aquatic inv.	Armadillidae							0.015					2.121e-05	-4.19971	-10.761
Bio	Aquatic inv.	Armadillidae							0.053					0.000100382	-2.93746	-9.20653
Bio	Aquatic inv.	Armadillidae							0.053					0.000111618	-2.93746	-9.10043
Bio	Aquatic inv.	Armadillidae							0.024					6.9792e-05	-3.7297	-9.56999
Bio	Aquatic inv.	Armadillidae							0.0025					9.0375e-06	-5.99146	-11.6141
Bio	Aquatic inv.	Armadillidae							0.0009					3.96e-06	-7.01312	-12.4393
Bio	Aquatic inv.	Armadillidae							0.144					0.000113227	-1.93794	-9.08611
Bio	Aquatic inv.	Armadillidae							0.065					7.45485e-05	-2.73337	-9.50406
Bio	Aquatic inv.	Armadillidae							0.12					0.000169704	-2.12026	-8.68145
Bio	Aquatic inv.	Armadillidae							0.004					1.63428e-05	-5.52146	-11.0217
Bio	Aquatic inv.	Armadillidae							0.00064					7.19008e-06	-7.35404	-11.8428
Bio	Aquatic inv.	Asellidae							0.0168					5.208e-05	-4.08638	-9.86273
Bio	Aquatic inv.	Pontoporeiidae							0.0022					1.364e-08	-6.1193	-18.1103
Bio	Aquatic inv.	Pontoporeiidae							0.00222					1.50756e-05	-6.11025	-11.1024
Bio	Aquatic inv.	Pontoporeiidae							0.00133					9.51775e-06	-6.62258	-11.5624
Bio	Aquatic inv.	Pontoporeiidae							0.00089					7.93382e-06	-7.02429	-11.7444
Bio	Aquatic inv.	Pontoporeiidae							0.00219					1.2483e-08	-6.12385	-18.1989
Bio	Aquatic inv.	Pontoporeiidae							0.00444					1.42977e-05	-5.4171	-11.1554
Bio	Aquatic inv.	Pontoporeiidae							0.00222					1.50756e-05	-6.11025	-11.1024
Bio	Aquatic inv.	Pontoporeiidae							0.00133					1.19076e-05	-6.62258	-11.3383
Bio	Aquatic inv.	Pontoporeiidae							0.00089					9.51766e-06	-7.02429	-11.5624
Bio	Aquatic inv.	Mysidae							0.035					1.16305e-05	-3.35241	-11.3619
Bio	Aquatic inv.	Mysidae							0.035					4.38165e-05	-3.35241	-10.0355
Bio	Aquatic inv.	Eusiridae							0.528					0.00154947	-0.638659	-6.46984
Bio	Aquatic inv.	Lycaeidae							0.00128					1.95631e-05	-6.6609	-10.8419
Bio	Aquatic inv.	Ampeliscidae							0.239					0.00109443	-1.43129	-6.81752
Bio	Aquatic inv.	Cylisticidae							0.0384					7.13242e-05	-3.2597	-9.54828
Bio	Aquatic inv.	Cyphocarididae							1.062					0.00143646	0.0601539	-6.54557
Bio	Aquatic inv.	Cyphocarididae							0.32					0.000555232	-1.13943	-7.49612
Bio	Aquatic inv.	Diastylidae							0.0006					3.00024e-06	-7.41858	-12.7168
Bio	Aquatic inv.	Gammaridae							0.008					3.60984e-05	-4.82831	-10.2293
Bio	Aquatic inv.	Eusiridae							0.1					0.00023872	-2.30259	-8.34022
Bio	Aquatic inv.	Eurycopidae							0.235					0.000798788	-1.44817	-7.13241
Bio	Aquatic inv.	Eurycopidae							0.95					0.00291441	-0.0512933	-5.83809
Bio	Aquatic inv.	Eusiridae							1.628					0.00131282	0.487352	-6.63558
Bio	Aquatic inv.	Hyperiidae							0.022					7.26e-05	-3.81671	-9.53055
Bio	Aquatic inv.	Hyperiidae							0.024					8.64e-05	-3.7297	-9.35652
Bio	Aquatic inv.	Hyperiidae							0.025					9.25e-05	-3.68888	-9.2883
Bio	Aquatic inv.	Hyperiidae							0.017					7.99e-05	-4.07454	-9.43473
Bio	Aquatic inv.	Hyperiidae							0.00791					3.7366e-05	-4.83963	-10.1947
Bio	Aquatic inv.	Hyperiidae							0.00455					5.03266e-05	-5.39263	-9.89698
Bio	Aquatic inv.	Gammaridae							0.05					0.000155565	-2.99573	-8.76845
Bio	Aquatic inv.	Gammaridae							0.0189					3.78e-05	-3.96859	-10.1832
Bio	Aquatic inv.	Gammaridae							0.015					3.483e-05	-4.19971	-10.265
Bio	Aquatic inv.	Gammaridae							0.015					3.9429e-05	-4.19971	-10.141
Bio	Aquatic inv.	Gammaridae							0.05					0.00024	-2.99573	-8.33487
Bio	Aquatic inv.	Gammaridae							0.05					0.00014	-2.99573	-8.87387
Bio	Aquatic inv.	Gammaridae							0.05					0.000169705	-2.99573	-8.68145
Bio	Aquatic inv.	Gammaridae							0.05					0.000155565	-2.99573	-8.76845
Bio	Aquatic inv.	Chaetiliidae							33					0.0106392	3.49651	-4.54321
Bio	Aquatic inv.	Lophogastridae							1.01					0.00034744	0.00995033	-7.96492
Bio	Aquatic inv.	Lophogastridae							1.052					0.000469087	0.0506931	-7.66472
Bio	Aquatic inv.	Lophogastridae							0.77					0.000601447	-0.261365	-7.41617
Bio	Aquatic inv.	Lophogastridae							1.052					0.00509631	0.0506931	-5.27924
Bio	Aquatic inv.	Lophogastridae							2.05					0.00054489	0.71784	-7.51493
Bio	Aquatic inv.	Lophogastridae							2.45					0.0011074	0.896088	-6.80574
Bio	Aquatic inv.	Lophogastridae							2.05					0.00370886	0.71784	-5.59703
Bio	Aquatic inv.	Lophogastridae							52.42					0.00424602	3.95929	-5.46177
Bio	Aquatic inv.	Lophogastridae							5.542					0.00199124	1.71236	-6.219
Bio	Aquatic inv.	Lophogastridae							5.11					0.00274611	1.6312	-5.89757
Bio	Aquatic inv.	Lophogastridae							5.11					0.0055188	1.6312	-5.19959
Bio	Aquatic inv.	Lophogastridae							5.542					0.0179655	1.71236	-4.0193
Bio	Aquatic inv.	Lophogastridae							3.99					0.00124129	1.38379	-6.6916
Bio	Aquatic inv.	Lophogastridae							5.2					0.00186836	1.64866	-6.28269
Bio	Aquatic inv.	Lophogastridae							5.2					0.002431	1.64866	-6.01945
Bio	Aquatic inv.	Lophogastridae							3.99					0.003192	1.38379	-5.74711
Bio	Aquatic inv.	Eusiridae							0.029					0.000306127	-3.54046	-8.09151
Bio	Aquatic inv.	Hemioniscidae							0.275					0.000203005	-1.29098	-8.50228
Bio	Aquatic inv.	Hemioniscidae							0.115					0.000176134	-2.16282	-8.64427
Bio	Aquatic inv.	Mysidae							0.00111					8.42812e-06	-6.8034	-11.6839
Bio	Aquatic inv.	Lanceolidae							0.0824					7.2512e-05	-2.49617	-9.53176
Bio	Aquatic inv.	Lanceolidae							0.01015					1.00485e-05	-4.59028	-11.5081
Bio	Aquatic inv.	Lanceolidae							0.0357					4.2915e-05	-3.3326	-10.0563
Bio	Aquatic inv.	Lanceolidae							0.2527					0.00031446	-1.37555	-8.06465
Bio	Aquatic inv.	Lanceolidae							0.0352					4.576e-05	-3.34671	-9.9921
Bio	Aquatic inv.	Lanceolidae							0.0462					6.1908e-05	-3.07478	-9.68986
Bio	Aquatic inv.	Lanceolidae							0.0497					0.000102586	-3.00175	-9.18481
Bio	Aquatic inv.	Lanceolidae							0.0357					8.01751e-05	-3.3326	-9.4313
Bio	Aquatic inv.	Lanceolidae							0.525					0.000753428	-0.644357	-7.19088
Bio	Aquatic inv.	Lanceolidae							0.00927					2.69266e-05	-4.68097	-10.5224
Bio	Aquatic inv.	Lanceolidae							0.00131					6.95662e-06	-6.63773	-11.8758
Bio	Aquatic inv.	Lanceolidae							0.000428					2.90625e-06	-7.75639	-12.7486
Bio	Aquatic inv.	Hyperiopsidae							0.02					2.4992e-05	-3.91202	-10.597
Bio	Aquatic inv.	Idoteidae							0.1385					0.00029085	-1.97688	-8.1427
Bio	Aquatic inv.	Bodotriidae							0.00664					5.03246e-06	-5.01464	-12.1996
Bio	Aquatic inv.	Bodotriidae							0.00062					1.36388e-06	-7.38579	-13.5052
Bio	Aquatic inv.	Ligiidae							0.8					0.00100576	-0.223144	-6.90201
Bio	Aquatic inv.	Ligiidae							0.8					0.001068	-0.223144	-6.84197
Bio	Aquatic inv.	Ligiidae							0.025					4.5185e-05	-3.68888	-10.0047
Bio	Aquatic inv.	Ligiidae							0.0045					1.41408e-05	-5.40368	-11.1664
Bio	Aquatic inv.	Oniscidae							10					0.012885	2.30259	-4.35169
Bio	Aquatic inv.	Oniscidae							5					0.0072515	1.60944	-4.92655
Bio	Aquatic inv.	Oniscidae							3.2					0.0051808	1.16315	-5.2628
Bio	Aquatic inv.	Oniscidae							2					0.0033718	0.693147	-5.69231
Bio	Aquatic inv.	Oniscidae							0.5					0.00107895	-0.693147	-6.83177
Bio	Aquatic inv.	Mysidae							0.0325					4.7125e-05	-3.42652	-9.96271
Bio	Aquatic inv.	Mysidae							0.01					3.2052e-05	-4.60517	-10.3482
Bio	Aquatic inv.	Lophogastridae							0.0235					4.76815e-05	-3.75075	-9.95097
Bio	Aquatic inv.	Lophogastridae							0.0195					4.25236e-05	-3.93734	-10.0655
Bio	Aquatic inv.	Lophogastridae							0.0162					3.80813e-05	-4.12274	-10.1758
Bio	Aquatic inv.	Lophogastridae							0.0148					3.57805e-05	-4.21313	-10.2381
Bio	Aquatic inv.	Lophogastridae							0.0136					3.38776e-05	-4.29769	-10.2928
Bio	Aquatic inv.	Lophogastridae							0.01086					2.95924e-05	-4.52267	-10.428
Bio	Aquatic inv.	Lophogastridae							0.00855					2.5467e-05	-4.76182	-10.5781
Bio	Aquatic inv.	Lophogastridae							0.00543					1.91994e-05	-5.21582	-10.8606
Bio	Aquatic inv.	Lophogastridae							0.00339					1.436e-05	-5.68693	-11.1511
Bio	Aquatic inv.	Lophogastridae							0.00258					1.20592e-05	-5.95997	-11.3257
Bio	Aquatic inv.	Lophogastridae							0.0118					6.48186e-05	-4.43966	-9.64392
Bio	Aquatic inv.	Lophogastridae							0.0118					6.71986e-05	-4.43966	-9.60786
Bio	Aquatic inv.	Lophogastridae							0.0118					7.70741e-05	-4.43966	-9.47074
Bio	Aquatic inv.	Niphargidae							0.0149					1.639e-05	-4.20639	-11.0188
Bio	Aquatic inv.	Niphargidae							0.013					1.56e-05	-4.34281	-11.0682
Bio	Aquatic inv.	Niphargidae							0.0059					2.478e-05	-5.1328	-10.6055
Bio	Aquatic inv.	Niphargidae							0.0304					2.8272e-05	-3.49331	-10.4736
Bio	Aquatic inv.	Niphargidae							0.093					4.185e-05	-2.37516	-10.0814
Bio	Aquatic inv.	Oniscidae							0.15					0.000141495	-1.89712	-8.86325
Bio	Aquatic inv.	Oniscidae							0.1					0.00015712	-2.30259	-8.7585
Bio	Aquatic inv.	Oniscidae							0.02					4.715e-05	-3.91202	-9.96218
Bio	Aquatic inv.	Oniscidae							0.06					0.000169704	-2.81341	-8.68145
Bio	Aquatic inv.	Oniscidae							0.018					5.65632e-05	-4.01738	-9.78015
Bio	Aquatic inv.	Oniscidae							0.01					6.6001e-05	-4.60517	-9.62584
Bio	Aquatic inv.	Oniscidae							0.0061					4.31337e-05	-5.09947	-10.0512
Bio	Aquatic inv.	Oniscidae							0.0018					2.20626e-05	-6.31997	-10.7216
Bio	Aquatic inv.	Talitridae							0.11					0.000109747	-2.20727	-9.11733
Bio	Aquatic inv.	Talitridae							0.11					0.000314523	-2.20727	-8.06445
Bio	Aquatic inv.	Lysianassidae							0.00362					5.69024e-05	-5.62128	-9.77417
Bio	Aquatic inv.	Lysianassidae							0.05					0.00018215	-2.99573	-8.61068
Bio	Aquatic inv.	Lysianassidae							0.161					0.000283247	-1.82635	-8.16919
Bio	Aquatic inv.	Lysianassidae							0.105					0.000206157	-2.25379	-8.48687
Bio	Aquatic inv.	Lysianassidae							0.194					0.000462496	-1.6399	-7.67887
Bio	Aquatic inv.	Lysianassidae							0.148					0.000353542	-1.91054	-7.94751
Bio	Aquatic inv.	Lysianassidae							0.091					0.000226854	-2.3969	-8.3912
Bio	Aquatic inv.	Lysianassidae							0.072					0.00019111	-2.63109	-8.56266
Bio	Aquatic inv.	Lysianassidae							0.097					0.000307083	-2.33304	-8.08839
Bio	Aquatic inv.	Lysianassidae							0.088					0.000288182	-2.43042	-8.15192
Bio	Aquatic inv.	Lysianassidae							0.073					0.00024701	-2.6173	-8.30608
Bio	Aquatic inv.	Lysianassidae							0.206					0.000638209	-1.57988	-7.35685
Bio	Aquatic inv.	Calliopiidae							0.2					0.00015454	-1.60944	-8.77506
Bio	Aquatic inv.	Calliopiidae							0.2					0.0002241	-1.60944	-8.40342
Bio	Aquatic inv.	Potogeneiidae							0.044					5.7992e-05	-3.12357	-9.75521
Bio	Aquatic inv.	Potogeneiidae							0.02					3.588e-05	-3.91202	-10.2353
Bio	Aquatic inv.	Potogeneiidae							0.044					8.16376e-05	-3.12357	-9.41322
Bio	Aquatic inv.	Potogeneiidae							0.044					9.40852e-05	-3.12357	-9.27131
Bio	Aquatic inv.	Potogeneiidae							0.02					4.5254e-05	-3.91202	-10.0032
Bio	Aquatic inv.	Potogeneiidae							0.028					6.5002e-05	-3.57555	-9.64109
Bio	Aquatic inv.	Potogeneiidae							0.02					5.4762e-05	-3.91202	-9.81251
Bio	Aquatic inv.	Potogeneiidae							0.021					6.37749e-05	-3.86323	-9.66015
Bio	Aquatic inv.	Mysidae							0.03					6.9816e-05	-3.50656	-9.56965
Bio	Aquatic inv.	Mysidae							0.0515					0.00020548	-2.96617	-8.49016
Bio	Aquatic inv.	Paraphronimidae							0.395					0.000767248	-0.92887	-7.1727
Bio	Aquatic inv.	Paraphronimidae							0.07					0.000186739	-2.65926	-8.5858
Bio	Aquatic inv.	Paraphronimidae							0.02					8.8496e-05	-3.91202	-9.33255
Bio	Aquatic inv.	Phronimidae							0.086					1.75096e-05	-2.45341	-10.9528
Bio	Aquatic inv.	Phronimidae							0.086					8.24568e-05	-2.45341	-9.40324
Bio	Aquatic inv.	Phronimidae							0.145					0.000164589	-1.93102	-8.71206
Bio	Aquatic inv.	Pontogeneiidae							0.005					5.4566e-05	-5.29832	-9.8161
Bio	Aquatic inv.	Porcellionidae							0.18					0.000127278	-1.7148	-8.96914
Bio	Aquatic inv.	Porcellionidae							0.012					1.88544e-05	-4.42285	-10.8788
Bio	Aquatic inv.	Porcellionidae							0.06					5.6598e-05	-2.81341	-9.77954
Bio	Aquatic inv.	Porcellionidae							0.1					0.00015712	-2.30259	-8.7585
Bio	Aquatic inv.	Porcellionidae							0.25					0.000471275	-1.38629	-7.66007
Bio	Aquatic inv.	Porcellionidae							0.007					2.19968e-05	-4.96185	-10.7246
Bio	Aquatic inv.	Serolidae							2.775					0.00085359	1.02065	-7.06606
Bio	Aquatic inv.	Serolidae							2.59					0.000835016	0.951658	-7.08806
Bio	Aquatic inv.	Serolidae							1.64					0.000685684	0.494696	-7.28509
Bio	Aquatic inv.	Serolidae							1.4					0.0006818	0.336472	-7.29077
Bio	Aquatic inv.	Serolidae							2.775					0.00478993	1.02065	-5.34124
Bio	Aquatic inv.	Serolidae							2.59					0.00471769	0.951658	-5.35644
Bio	Aquatic inv.	Serolidae							1.64					0.00386286	0.494696	-5.55635
Bio	Aquatic inv.	Serolidae							1.4					0.00382102	0.336472	-5.56724
Bio	Aquatic inv.	Serolidae							0.345					0.000145072	-1.06421	-8.83828
Bio	Aquatic inv.	Serolidae							0.35					0.000157605	-1.04982	-8.75542
Bio	Aquatic inv.	Serolidae							0.305					0.000141489	-1.18744	-8.86329
Bio	Aquatic inv.	Serolidae							0.3					0.00014376	-1.20397	-8.84737
Bio	Aquatic inv.	Asellidae							0.012					9.84e-06	-4.42285	-11.5291
Bio	Aquatic inv.	Synopiidae							0.0007					5.64098e-05	-7.26443	-9.78287
Bio	Aquatic inv.	Talitridae							0.05					3.89e-05	-2.99573	-10.1545
Bio	Aquatic inv.	Talitridae							0.021					2.2512e-05	-3.86323	-10.7015
Bio	Aquatic inv.	Talitridae							0.0085					1.18065e-05	-4.76769	-11.3469
Bio	Aquatic inv.	Talitridae							0.0015					3.75e-06	-6.50229	-12.4938
Bio	Aquatic inv.	Talitridae							0.388					0.000387108	-0.94675	-7.85681
Bio	Aquatic inv.	Talitridae							0.291					0.000332555	-1.23443	-8.00871
Bio	Aquatic inv.	Talitridae							0.23					0.000300863	-1.46968	-8.10886
Bio	Aquatic inv.	Talitridae							0.278					0.000376551	-1.28013	-7.88446
Bio	Aquatic inv.	Talitridae							0.225					0.000329918	-1.49165	-8.01667
Bio	Aquatic inv.	Talitridae							0.2					0.0003092	-1.60944	-8.08152
Bio	Aquatic inv.	Talitridae							0.155					0.000264135	-1.86433	-8.23905
Bio	Aquatic inv.	Talitridae							0.19					0.000331474	-1.66073	-8.01196
Bio	Aquatic inv.	Talitridae							0.12					0.00022362	-2.12026	-8.40556
Bio	Aquatic inv.	Talitridae							0.11					0.000244222	-2.20727	-8.31743
Bio	Aquatic inv.	Vibiliidae							0.061					4.09676e-05	-2.79688	-10.1027
Bio	Aquatic inv.	Lysianassidae							0.218					0.000184973	-1.52326	-8.5953
Bio	Aquatic inv.	Lysianassidae							0.238					0.000202252	-1.43548	-8.50599
Bio	Aquatic inv.	Lysianassidae							0.252					0.000261853	-1.37833	-8.24773
Bio	Aquatic inv.	Lysianassidae							0.295					0.000410257	-1.22078	-7.79873
Bio	Aquatic inv.	Lysianassidae							0.229					0.000370705	-1.47403	-7.9001
Bio	Aquatic inv.	Halocyprididae							7.9e-05					6.95121e-07	-9.44606	-14.1792
Bio	Aquatic inv.	Cypridinidae							0.00198					1.90563e-05	-6.22466	-10.8681
Bio	Aquatic inv.	Cypridinidae							5.7					8.037e-05	1.74047	-9.42887
Bio	Aquatic inv.	Cypridinidae							5.7					0.00029298	1.74047	-8.13541
Bio	Aquatic inv.	Cypridinidae							1.84					0.000167256	0.609766	-8.69598
Bio	Aquatic inv.	Cypridinidae							0.74					9.3536e-05	-0.301105	-9.27716
Bio	Aquatic inv.	Cypridinidae							1.88					0.000251732	0.631272	-8.28715
Bio	Aquatic inv.	Cypridinidae							0.81					0.000158193	-0.210721	-8.75169
Bio	Aquatic inv.	Cypridinidae							0.00045					3.97746e-06	-7.70626	-12.4349
Bio	Aquatic inv.	Oplophoridae							8.64					0.00515635	2.1564	-5.26753
Bio	Aquatic inv.	Oplophoridae							8.64					0.00711936	2.1564	-4.94494
Bio	Aquatic inv.	Oplophoridae							2.29					0.000151598	0.828552	-8.79428
Bio	Aquatic inv.	Oplophoridae							2.29					0.000207016	0.828552	-8.48271
Bio	Aquatic inv.	Oplophridae							3.53					0.000518204	1.2613	-7.56514
Bio	Aquatic inv.	Oplophoridae							3.53					0.0111841	1.2613	-4.49326
Bio	Aquatic inv.	Oplophridae							3.84					0.00629952	1.34547	-5.06728
Bio	Aquatic inv.	Oplophridae							3.84					0.00760282	1.34547	-4.87924
Bio	Aquatic inv.	Oplophridae							3.84					0.0139776	1.34547	-4.2703
Bio	Aquatic inv.	Axiidae							3.21					0.000534465	1.16627	-7.53424
Bio	Aquatic inv.	Axiidae							3.13					0.001252	1.14103	-6.68301
Bio	Aquatic inv.	Axiidae							1.73					0.000831784	0.548121	-7.09194
Bio	Aquatic inv.	Axiidae							1.38					0.0007452	0.322083	-7.20186
Bio	Aquatic inv.	Callianideidae							142.4					0.0817234	4.95864	-2.50442
Bio	Aquatic inv.	Callianideidae							134.1					0.0920328	4.89859	-2.38561
Bio	Aquatic inv.	Callianideidae							158.9					0.122178	5.06828	-2.10227
Bio	Aquatic inv.	Callianideidae							107.2					0.0833051	4.6747	-2.48525
Bio	Aquatic inv.	Cancridae							948					0.527562	6.85435	-0.639489
Bio	Aquatic inv.	Cancridae							460					0.04278	6.13123	-3.15168
Bio	Aquatic inv.	Portunidae							52.8					0.019631	3.96651	-3.93064
Bio	Aquatic inv.	Portunidae							52.8					0.0203122	3.96651	-3.89654
Bio	Aquatic inv.	Portunidae							13.3					0.00699713	2.58776	-4.96226
Bio	Aquatic inv.	Portunidae							12.7					0.0078486	2.5416	-4.84742
Bio	Aquatic inv.	Parastacidae							53					0.0224879	3.97029	-3.79478
Bio	Aquatic inv.	Hyppolitidae							2.273					0.00192409	0.821101	-6.2533
Bio	Aquatic inv.	Hyppolitidae							5					0.0078795	1.60944	-4.84349
Bio	Aquatic inv.	no_name							0.818					0.00138839	-0.200893	-6.57961
Bio	Aquatic inv.	no_name							0.818					0.00150749	-0.200893	-6.49731
Bio	Aquatic inv.	Coenobitidae							3.5					0.00279265	1.25276	-5.88076
Bio	Aquatic inv.	Coenobitidae							3.7					0.00404632	1.30833	-5.50995
Bio	Aquatic inv.	Crangonidae							1.2					0.00031488	0.182322	-8.06332
Bio	Aquatic inv.	Crangonidae							1.28					0.000561024	0.24686	-7.48575
Bio	Aquatic inv.	Crangonidae							0.0506					7.16445e-05	-2.9838	-9.54379
Bio	Aquatic inv.	Crangonidae							2.91					0.00155569	1.06815	-6.46584
Bio	Aquatic inv.	Crangonidae							4.69					0.00333928	1.54543	-5.702
Bio	Aquatic inv.	Crangonidae							2.14					0.00209292	0.760806	-6.1692
Bio	Aquatic inv.	Xanthidae							350					0.0945	5.85793	-2.35916
Bio	Aquatic inv.	Gecarcinidae							40					0.003948	3.68888	-5.53455
Bio	Aquatic inv.	Gecarcinidae							20					0.003508	2.99573	-5.65271
Bio	Aquatic inv.	Gecarcinidae							140					0.044506	4.94164	-3.11213
Bio	Aquatic inv.	Gecarcinidae							10					0.004387	2.30259	-5.42911
Bio	Aquatic inv.	Gecarcinidae							53.4					0.0316128	3.97781	-3.45419
Bio	Aquatic inv.	Aristeidae/Sergestidae							160					0.112	5.07517	-2.18926
Bio	Aquatic inv.	Aristeidae/Sergestidae							1.64					0.00190814	0.494696	-6.26163
Bio	Aquatic inv.	Aristeidae/Sergestidae							0.96					0.00139248	-0.040822	-6.57667
Bio	Aquatic inv.	Aristeidae/Sergestidae							0.55					0.000828465	-0.597837	-7.09594
Bio	Aquatic inv.	Aristeidae							1.62					0.000669708	0.482426	-7.30867
Bio	Aquatic inv.	Aristeidae							1.62					0.00168998	0.482426	-6.38304
Bio	Aquatic inv.	Glyphocrangonidae							9.85					0.00519883	2.28747	-5.25932
Bio	Aquatic inv.	Glyphocrangonidae							9.71					0.00573764	2.27316	-5.16071
Bio	Aquatic inv.	Grapsidae							20					0.000212	2.99573	-8.45892
Bio	Aquatic inv.	Grapsidae							20					0.000302	2.99573	-8.10508
Bio	Aquatic inv.	Grapsidae							20					0.0003	2.99573	-8.11173
Bio	Aquatic inv.	Grapsidae							20					0.000398	2.99573	-7.82906
Bio	Aquatic inv.	Sundathelphusidae							30					0.004443	3.4012	-5.41643
Bio	Aquatic inv.	Sundathelphusidae							20					0.003842	2.99573	-5.56176
Bio	Aquatic inv.	Sundathelphusidae							15					0.0033735	2.70805	-5.6918
Bio	Aquatic inv.	Sundathelphusidae							12					0.0030864	2.48491	-5.78075
Bio	Aquatic inv.	Sundathelphusidae							10					0.003015	2.30259	-5.80416
Bio	Aquatic inv.	Sundathelphusidae							5					0.002166	1.60944	-6.13487
Bio	Aquatic inv.	Sundathelphusidae							2					0.0015154	0.693147	-6.49208
Bio	Aquatic inv.	Nephropidae							180					0.062172	5.19296	-2.77785
Bio	Aquatic inv.	Oplophoridae							1.4					0.00049224	0.336472	-7.61654
Bio	Aquatic inv.	Oplophoridae							1.4					0.00097902	0.336472	-6.92896
Bio	Aquatic inv.	Oplophoridae							0.35					0.000623665	-1.04982	-7.3799
Bio	Aquatic inv.	Oplophoridae							0.35					0.000950355	-1.04982	-6.95867
Bio	Aquatic inv.	Sergestidae							0.000466					5.08476e-06	-7.67132	-12.1893
Bio	Aquatic inv.	Hippolytidae							0.0109					5.5239e-05	-4.51899	-9.80384
Bio	Aquatic inv.	Palaemonidae							1.7					0.00221187	0.530628	-6.11392
Bio	Aquatic inv.	Palaemonidae							2.6					0.00327262	0.955511	-5.72216
Bio	Aquatic inv.	Palaemonidae							1.2					0.0010182	0.182322	-6.88972
Bio	Aquatic inv.	Palaemonidae							0.68					0.00047124	-0.385662	-7.66014
Bio	Aquatic inv.	Majidae							591					0.037233	6.38182	-3.29056
Bio	Aquatic inv.	Xanthidae							31.6					0.00547312	3.45316	-5.20791
Bio	Aquatic inv.	Xanthidae							0.0242					7.79893e-05	-3.7214	-9.45894
Bio	Aquatic inv.	Xanthidae							0.000303					1.99135e-06	-8.10178	-13.1267
Bio	Aquatic inv.	Panaeidae							0.184					0.000482963	-1.69282	-7.63557
Bio	Aquatic inv.	Galatheidae							5.62					0.000801974	1.72633	-7.12843
Bio	Aquatic inv.	Crangonidae							1					0.0026543	0	-5.93157
Bio	Aquatic inv.	Oplophoridae							22.54					0.0150567	3.11529	-4.19593
Bio	Aquatic inv.	Oplophoridae							22.54					0.022824	3.11529	-3.77994
Bio	Aquatic inv.	Oplophoridae							10.4					0.002496	2.34181	-5.99307
Bio	Aquatic inv.	Oplophoridae							10.4					0.004706	2.34181	-5.35892
Bio	Aquatic inv.	Oplophoridae							40					0.004632	3.68888	-5.37477
Bio	Aquatic inv.	Oplophoridae							40					0.007204	3.68888	-4.93312
Bio	Aquatic inv.	Ocypodidae							10					0.007846	2.30259	-4.84775
Bio	Aquatic inv.	Ocypodidae							5					0.005482	1.60944	-5.20629
Bio	Aquatic inv.	Ocypodidae							3					0.004086	1.09861	-5.50019
Bio	Aquatic inv.	Ocypodidae							2					0.0033084	0.693147	-5.71129
Bio	Aquatic inv.	Ocypodidae							3.58					0.00630187	1.27536	-5.06691
Bio	Aquatic inv.	Ocypodidae							1					0.0022691	0	-6.08837
Bio	Aquatic inv.	Ocypodidae							0.5					0.00158675	-0.693147	-6.44607
Bio	Aquatic inv.	Ocypodidae							70.9					0.0292888	4.26127	-3.53055
Bio	Aquatic inv.	Ocypodidae							26.9					0.019056	3.29213	-3.96038
Bio	Aquatic inv.	Ocypodidae							33.3					0.0289377	3.50556	-3.54261
Bio	Aquatic inv.	Ocypodidae							2.1					0.00310191	0.741937	-5.77574
Bio	Aquatic inv.	Oplophoridae							2.58					0.00963243	0.947789	-4.64262
Bio	Aquatic inv.	Oplophoridae							2.58					0.0105447	0.947789	-4.55213
Bio	Aquatic inv.	Oplophoridae							2.58					0.0168216	0.947789	-4.08509
Bio	Aquatic inv.	Oplophoridae							2.92					0.00521979	1.07158	-5.2553
Bio	Aquatic inv.	Oplophoridae							2.92					0.0120581	1.07158	-4.41802
Bio	Aquatic inv.	Oplophoridae							2.92					0.012264	1.07158	-4.40109
Bio	Aquatic inv.	Grapsidae							14.7					0.00851277	2.68785	-4.76619
Bio	Aquatic inv.	Grapsidae							5.3					0.00361301	1.66771	-5.62321
Bio	Aquatic inv.	Grapsidae							7.77					0.0053714	2.05027	-5.22667
Bio	Aquatic inv.	Grapsidae							0.152					0.000106324	-1.88387	-9.14902
Bio	Aquatic inv.	Grapsidae							5.09					0.00388011	1.62728	-5.55189
Bio	Aquatic inv.	Grapsidae							3.23					0.00276908	1.17248	-5.88924
Bio	Aquatic inv.	Grapsidae							4.4					0.00525184	1.4816	-5.24918
Bio	Aquatic inv.	Palaemonidae							3.2					0.00490304	1.16315	-5.3179
Bio	Aquatic inv.	Palaemonidae							3.28					0.00550614	1.18784	-5.20189
Bio	Aquatic inv.	Palaemonidae							0.132					0.000449051	-2.02495	-7.70837
Bio	Aquatic inv.	Palaemonidae							0.1					0.00035702	-2.30259	-7.93772
Bio	Aquatic inv.	Pandalidae							9.55					0.00285927	2.25654	-5.85719
Bio	Aquatic inv.	Pandalidae							5.96					0.00301218	1.78507	-5.80509
Bio	Aquatic inv.	Pandalidae							12.8					0.008704	2.54945	-4.74397
Bio	Aquatic inv.	Pandalidae							12.67					0.0121847	2.53924	-4.40757
Bio	Aquatic inv.	Pandalidae							12.08					0.01208	2.49155	-4.4162
Bio	Aquatic inv.	Pandalidae							32.26					0.0264532	3.47383	-3.63238
Bio	Aquatic inv.	Pandalidae							25.4					0.023368	3.23475	-3.75639
Bio	Aquatic inv.	Pandalidae							40.89					0.0381667	3.71089	-3.26579
Bio	Aquatic inv.	Xanthidae							10					0.00411	2.30259	-5.49433
Bio	Aquatic inv.	Xanthidae							1					0.0005483	0	-7.50869
Bio	Aquatic inv.	Lithodidae							7.64					0.00235236	2.0334	-6.05234
Bio	Aquatic inv.	Parathelphusidae							10					0.003079	2.30259	-5.78315
Bio	Aquatic inv.	Parathelphusidae							10					0.00361	2.30259	-5.62405
Bio	Aquatic inv.	Pasiphaeidae							1.73					0.00245556	0.548121	-6.0094
Bio	Aquatic inv.	Pasiphaeidae							1.73					0.00417224	0.548121	-5.4793
Bio	Aquatic inv.	Pasiphaeidae							11.07					0.00299444	2.40424	-5.811
Bio	Aquatic inv.	Pasiphaeidae							11.07					0.0307956	2.40424	-3.48038
Bio	Aquatic inv.	Pasiphaeidae							1.91					0.00263408	0.647103	-5.93922
Bio	Aquatic inv.	Pasiphaeidae							1.91					0.00346913	0.647103	-5.66385
Bio	Aquatic inv.	Pasiphaeidae							0.61					0.000811117	-0.494296	-7.1171
Bio	Aquatic inv.	Pasiphaeidae							1.26					0.00168714	0.231112	-6.38472
Bio	Aquatic inv.	Penaidae							0.103					0.000309906	-2.27303	-8.07924
Bio	Aquatic inv.	Pandalidae							1.92					0.00393178	0.652325	-5.53866
Bio	Aquatic inv.	Pandalidae							1.92					0.00793766	0.652325	-4.83614
Bio	Aquatic inv.	Galatheidae							1.9					0.002128	0.641854	-6.15257
Bio	Aquatic inv.	Crangonidae							4.1					0.00440668	1.41099	-5.42463
Bio	Aquatic inv.	Crangonidae							13					0.004927	2.56495	-5.31302
Bio	Aquatic inv.	Scyllaridae							10					0.010711	2.30259	-4.53648
Bio	Aquatic inv.	Scyllaridae							5					0.006982	1.60944	-4.96442
Bio	Aquatic inv.	Scyllaridae							3.58					0.00595569	1.27536	-5.12341
Bio	Aquatic inv.	Scyllaridae							3					0.0049983	1.09861	-5.29866
Bio	Aquatic inv.	Scyllaridae							2					0.0038082	0.693147	-5.5706
Bio	Aquatic inv.	Scyllaridae							3.58					0.00692086	1.27536	-4.97322
Bio	Aquatic inv.	Scyllaridae							1					0.002523	0	-5.98231
Bio	Aquatic inv.	Scyllaridae							0.5					0.00157885	-0.693147	-6.45106
Bio	Aquatic inv.	Sergestidae							2.54					0.0032512	0.932164	-5.72873
Bio	Aquatic inv.	Sergestidae							2.54					0.00330479	0.932164	-5.71238
Bio	Aquatic inv.	Sergestidae							2.54					0.00416687	0.932164	-5.48059
Bio	Aquatic inv.	Sergestidae							1.06					0.0019928	0.0582689	-6.21821
Bio	Aquatic inv.	Sergestidae							1.06					0.00254845	0.0582689	-5.97227
Bio	Aquatic inv.	Sergestidae							1.06					0.00374763	0.0582689	-5.58663
Bio	Aquatic inv.	Sergestidae							3.951					0.00192335	1.37397	-6.25369
Bio	Aquatic inv.	Sergestidae							3.951					0.00627419	1.37397	-5.07131
Bio	Aquatic inv.	Sergestidae							0.57					0.000777081	-0.562119	-7.15997
Bio	Aquatic inv.	Sergestidae							0.57					0.00257953	-0.562119	-5.96015
Bio	Aquatic inv.	Sergestidae							2.61					0.0019836	0.95935	-6.22284
Bio	Aquatic inv.	Sergestidae							2.61					0.00217778	0.95935	-6.12945
Bio	Aquatic inv.	Sergestidae							2.61					0.00369106	0.95935	-5.60184
Bio	Aquatic inv.	Grapsidae							5					0.0059105	1.60944	-5.13102
Bio	Aquatic inv.	Grapsidae							3					0.004443	1.09861	-5.41643
Bio	Aquatic inv.	Grapsidae							2					0.0035462	0.693147	-5.64188
Bio	Aquatic inv.	Grapsidae							1					0.002388	0	-6.0373
Bio	Aquatic inv.	Grapsidae							0.5					0.00165815	-0.693147	-6.40205
Bio	Aquatic inv.	Sicyoniidae							19.26					0.0130737	2.95803	-4.33715
Bio	Aquatic inv.	Sicyoniidae							19.03					0.024739	2.94602	-3.69937
Bio	Aquatic inv.	Polychelidae							16.76					0.00199276	2.819	-6.21823
Bio	Aquatic inv.	Grapsidae							1.39					0.00043507	0.329304	-7.74
Bio	Aquatic inv.	Grapsidae							1.39					0.00423741	0.329304	-5.4638
Bio	Aquatic inv.	Oplophoridae							1.22					0.001464	0.198851	-6.52658
Bio	Aquatic inv.	Oplophoridae							1.22					0.0016736	0.198851	-6.39278
Bio	Aquatic inv.	Oplophoridae							1.22					0.00186343	0.198851	-6.28534
Bio	Aquatic inv.	Ocypodidae							0.27					0.000143613	-1.30933	-8.84839
Bio	Aquatic inv.	Ocypodidae							6.37					0.00172181	1.8516	-6.36438
Bio	Aquatic inv.	Ocypodidae							2.58					0.00122963	0.947789	-6.70104
Bio	Aquatic inv.	Ocypodidae							2.21					0.000556036	0.792993	-7.49468
Bio	Aquatic inv.	Ocypodidae							2.26					0.00073224	0.815365	-7.2194
Bio	Aquatic inv.	Ocypodidae							2.61					0.00107897	0.95935	-6.83174
Bio	Aquatic inv.	Ocypodidae							3					0.0012852	1.09861	-6.65684
Bio	Aquatic inv.	Ocypodidae							2.27					0.00107099	0.81978	-6.83918
Bio	Aquatic inv.	Ocypodidae							3.85					0.00201509	1.34807	-6.20709
Bio	Aquatic inv.	Ocypodidae							2.48					0.00147585	0.908259	-6.51852
Bio	Aquatic inv.	Ocypodidae							4.65					0.00169772	1.53687	-6.37847
Bio	Aquatic inv.	Xanthidae							8.31					0.00273731	2.11746	-5.90078
Bio	Aquatic inv.	Xanthidae							16.52					0.00571922	2.80457	-5.16392
Bio	Aquatic inv.	Xanthidae							5.8					0.00229274	1.75786	-6.07801
Bio	Aquatic inv.	Xanthidae							13.7					0.00541972	2.6174	-5.21771
Bio	Aquatic inv.	Xanthidae							11.3					0.00465673	2.4248	-5.36944
Bio	Aquatic inv.	Xanthidae							6.2					0.00299894	1.82455	-5.8095
Bio	Aquatic inv.	Xanthidae							4.61					0.00224553	1.52823	-6.09881
Bio	Aquatic inv.	Xanthidae							3.06					0.00153918	1.11841	-6.47651
Bio	Aquatic inv.	Xanthidae							2.5					0.001317	0.916291	-6.6324
Bio	Aquatic inv.	Xanthidae							3.9					0.00211848	1.36098	-6.15706
Bio	Aquatic inv.	Xanthidae							1.91					0.00116644	0.647103	-6.7538
Bio	Aquatic inv.	Xanthidae							0.906					0.000694177	-0.098716	-7.27278
Bio	Aquatic inv.	Octopodidae							3					0.0043875	1.09861	-5.429
Bio	Aquatic inv.	Cranchidae							35.39					0.00798398	3.56643	-4.83032
Bio	Aquatic inv.	Ommastrephidae							12200					33.2145	9.40919	3.50299
Bio	Aquatic inv.	Octopodidae							150					0.1365	5.01064	-1.99143
Bio	Aquatic inv.	Bolitaenidae							20.2					0.00078376	3.00568	-7.15141
Bio	Aquatic inv.	Cranchidae							5.19					0.00246214	1.64673	-6.00673
Bio	Aquatic inv.	Gonatidae							0.117					0.000228442	-2.14558	-8.38423
Bio	Aquatic inv.	Gonatidae							3.84					0.00941299	1.34547	-4.66566
Bio	Aquatic inv.	Cranchidae							3.6					0.00114768	1.28093	-6.77001
Bio	Aquatic inv.	Histioteuthidae							36.98					0.012943	3.61038	-4.3472
Bio	Aquatic inv.	Histioteuthidae							8.51					0.00749986	2.14124	-4.89287
Bio	Aquatic inv.	Ommastrephidae							443					1.37831	6.09357	0.320855
Bio	Aquatic inv.	Bolitaenidae							242.17					0.00757992	5.48964	-4.88225
Bio	Aquatic inv.	Bolitaenidae							162.5					0.00375375	5.09068	-5.585
Bio	Aquatic inv.	Cranchidae							2.12					0.000396228	0.751416	-7.83352
Bio	Aquatic inv.	Cranchidae							21.28					0.0044688	3.05777	-5.41064
Bio	Aquatic inv.	Loliginidae							937					3.04647	6.84268	1.11398
Bio	Aquatic inv.	Loliginidae							30					0.129039	3.4012	-2.04764
Bio	Aquatic inv.	Loliginidae							100					0.59888	4.60517	-0.512694
Bio	Aquatic inv.	Loliginidae							41.1					0.123403	3.71601	-2.0923
Bio	Aquatic inv.	Cranchidae							47.9					0.0145185	3.86912	-4.23233
Bio	Aquatic inv.	Octopodidae							360					0.159516	5.8861	-1.83561
Bio	Aquatic inv.	Octopodidae							345.5					0.175549	5.84499	-1.73984
Bio	Aquatic inv.	Octopodidae							330					0.100023	5.79909	-2.30236
Bio	Aquatic inv.	Octopodidae							1150					0.8855	7.04752	-0.121603
Bio	Aquatic inv.	Octopodidae							8200					1.91142	9.01189	0.647846
Bio	Aquatic inv.	Octopodidae							45.1					0.0859426	3.80888	-2.45408
Bio	Aquatic inv.	Octopodidae							4.65					0.00596642	1.53687	-5.12161
Bio	Aquatic inv.	Octopus rubescens							5					0.0046045	1.60944	-5.38072
Bio	Aquatic inv.	Octopus sp.							5					0.012662	1.60944	-4.36915
Bio	Aquatic inv.	Octopus sp.							5					0.008338	1.60944	-4.78693
Bio	Aquatic inv.	Octopus tuberculata							5					0.0025945	1.60944	-5.95436
Bio	Aquatic inv.	Octopus vulgaris							5					0.0002365	1.60944	-8.34956
Bio	Aquatic inv.	Paraledone characoti							5					0.00028	1.60944	-8.18072
Bio	Aquatic inv.	Sepioteuthis lessoniana							5					0.001786	1.60944	-6.32778
Bio	Aquatic inv.	Sthenoteuthis oualaniensis							5					0.0014995	1.60944	-6.50262
Bio	Aquatic inv.	Sthenoteuthis pteropus							5					0.0018045	1.60944	-6.31747
Bio	Aquatic inv.	Vampyroteuthis infernalis							5					1.55e-05	1.60944	-11.0747
Bio	Aquatic inv.	Aegina citrea							5					0.000115	1.60944	-9.07058
Bio	Aquatic inv.	Aglantha digitale							1.1					5.61e-05	0.0953102	-9.78837
Bio	Aquatic inv.	Atolla vanhoeffeni							5					0.000125	1.60944	-8.9872
Bio	Aquatic inv.	Atolla wyvillei							5					8.5e-05	1.60944	-9.37286
Bio	Aquatic inv.	Botrynema brucei							5					8.5e-05	1.60944	-9.37286
Bio	Aquatic inv.	Colobenema sericeum							5					5.5e-05	1.60944	-9.80818
Bio	Aquatic inv.	Crossota alba							5					0.000205	1.60944	-8.4925
Bio	Aquatic inv.	Crossota rufobrunnea							5					9.5e-05	1.60944	-9.26163
Bio	Aquatic inv.	Crossota sp. A							5					0.000105	1.60944	-9.16155
Bio	Aquatic inv.	Eirene mollis							15					0.001455	2.70805	-6.53275
Bio	Aquatic inv.	Haliscera bigelowi							5					8e-05	1.60944	-9.43348
Bio	Aquatic inv.	Halitrehees maasi							5					2.85e-05	1.60944	-10.4656
Bio	Aquatic inv.	Leukartiara octona							5					0.000255	1.60944	-8.27425
Bio	Aquatic inv.	NausithoÃ« rubra							5					0.000135	1.60944	-8.91024
Bio	Aquatic inv.	Pantachogon sp. A							5					0.00016	1.60944	-8.74034
Bio	Aquatic inv.	Paraphyllina ransoni							5					0.000205	1.60944	-8.4925
Bio	Aquatic inv.	Periphylla peryphylla							5					6e-05	1.60944	-9.72117
Bio	Aquatic inv.	Tetrorchis erythrogaster							5					7.5e-05	1.60944	-9.49802
Bio	Aquatic inv.	Vallentinia adherens							15					0.0036	2.70805	-5.62682
Bio	Aquatic inv.	Vampyrocrossota childressi							5					8.5e-05	1.60944	-9.37286
Bio	Aquatic inv.	Caeosagitta macrocephala							5					0.000485	1.60944	-7.63136
Bio	Aquatic inv.	Decipisagitta decipiens							5					0.001105	1.60944	-6.80791
Bio	Aquatic inv.	Eukrohnia bathypelagica							5.5					0.00033	1.70475	-8.01642
Bio	Aquatic inv.	Eukrohnia fowleri							5					0.000215	1.60944	-8.44487
Bio	Aquatic inv.	Eukrohnia hamata							5.5					0.0003025	1.70475	-8.10343
Bio	Aquatic inv.	Flaccisagitta hexaptera							5					0.000365	1.60944	-7.91561
Bio	Aquatic inv.	Heterokrohnia murina							5					0.000295	1.60944	-8.12854
Bio	Aquatic inv.	Parasagitta elegans							4					0.000604	1.38629	-7.41194
Bio	Aquatic inv.	Parasagitta euneritica							15					0.00777	2.70805	-4.85749
Bio	Aquatic inv.	Pseudosagitta lyra							5					0.00016	1.60944	-8.74034
Bio	Aquatic inv.	Pseudosagitta maxima							5					0.000175	1.60944	-8.65072
Bio	Aquatic inv.	Solidosagitta zetesios							5					0.000435	1.60944	-7.74016
Bio	Amphibians	Acris							1.59					0.00058671	0.463734	-7.44098
Bio	Amphibians	Agalychnis							5.65					0.0027798	1.73166	-5.88538
Bio	Amphibians	Ambystoma							30.39					0.00777984	3.41411	-4.85622
Bio	Amphibians	Ambystoma							8.92					0.0038802	2.1883	-5.55187
Bio	Amphibians	Ambystoma							3.414					0.00135194	1.22788	-6.60621
Bio	Amphibians	Ambystoma							15.83					0.00444823	2.76191	-5.41525
Bio	Amphibians	Ambystoma							21.3					0.0022365	3.05871	-6.10284
Bio	Amphibians	Ambystoma							4.65					0.0011439	1.53687	-6.77331
Bio	Amphibians	Ambystoma							7					0.006867	1.94591	-4.98103
Bio	Amphibians	Ambystoma							10.78					0.00169246	2.37769	-6.38157
Bio	Amphibians	Amphiuma							352					0.023936	5.86363	-3.73237
Bio	Amphibians	Amphiuma							652					0.029992	6.48004	-3.50682
Bio	Amphibians	Aneides							2.73					0.00091182	1.0043	-7.00007
Bio	Amphibians	Aneides							4.57					0.00147611	1.51951	-6.51835
Bio	Amphibians	Aneides							0.97					0.00042389	-0.0304592	-7.76604
Bio	Amphibians	Aneides							5.58					0.00183582	1.71919	-6.30026
Bio	Amphibians	Batrachoseps							0.93					0.00044547	-0.0725707	-7.71638
Bio	Amphibians	Bolitoglossa							3.18					0.00067416	1.15688	-7.30204
Bio	Amphibians	Bolitoglossa							2.09					0.00054549	0.737164	-7.51383
Bio	Amphibians	Bolitoglossa							0.97					0.00024832	-0.0304592	-8.30079
Bio	Amphibians	Bolitoglossa							1.63					0.00043032	0.48858	-7.75098
Bio	Amphibians	Bombina							2.6					0.0012012	0.955511	-6.72443
Bio	Amphibians	Boulengerula							5					0.002165	1.60944	-6.13533
Bio	Amphibians	Bufo							150.8					0.145673	5.01595	-1.92639
Bio	Amphibians	Bufo							50					0.01145	3.91202	-4.46977
Bio	Amphibians	Bufo							57.8					0.00867	4.05699	-4.74789
Bio	Amphibians	Bufo							76.13					0.0350198	4.33244	-3.35184
Bio	Amphibians	Bufo							8.7					0.0041673	2.16332	-5.48049
Bio	Amphibians	Bufo							40.2					0.0164418	3.69387	-4.10793
Bio	Amphibians	Bufo							0.66					0.00103686	-0.415515	-6.87156
Bio	Amphibians	Bufo							145					0.01885	4.97673	-3.97124
Bio	Amphibians	Bufo							19.8					0.0124542	2.98568	-4.3857
Bio	Amphibians	Bufo							35					0.007245	3.55535	-4.92744
Bio	Amphibians	Bufo							56.3					0.0124423	4.03069	-4.38665
Bio	Amphibians	Ceratophrys							55.5					0.0164835	4.01638	-4.1054
Bio	Amphibians	Chiromantis							11.2					0.0044128	2.41591	-5.42325
Bio	Amphibians	Chiropterotriton							0.59					0.00017759	-0.527633	-8.63603
Bio	Amphibians	Colostethus							1.57					0.00112726	0.451076	-6.78797
Bio	Amphibians	Colostethus							0.27					0.00024165	-1.30933	-8.32802
Bio	Amphibians	Colostethus							1					0.001117	0	-6.79711
Bio	Amphibians	Conraua							251					0.104667	5.52545	-2.25697
Bio	Amphibians	Crinia							0.452					0.000638676	-0.794073	-7.35611
Bio	Amphibians	Crinia							0.621					0.000827793	-0.476424	-7.09675
Bio	Amphibians	Cryptobranchus							423					0.072756	6.04737	-2.62064
Bio	Amphibians	Cyclorana							11					0.007249	2.3979	-4.92689
Bio	Amphibians	Dendrobates							1.77					0.000885	0.57098	-7.02992
Bio	Amphibians	Desmognathus							2.09					0.00073986	0.737164	-7.20905
Bio	Amphibians	Desmognathus							3.43					0.00120393	1.23256	-6.72216
Bio	Amphibians	Desmognathus							1.6					0.0004288	0.470004	-7.75452
Bio	Amphibians	Desmognathus							23.41					0.0044479	3.15316	-5.41532
Bio	Amphibians	Dicamptodon							101.25					0.0160988	4.61759	-4.12901
Bio	Amphibians	Discoglossus							30.7					0.0093942	3.42426	-4.66766
Bio	Amphibians	Eleutherodactylus							4.06					0.0013804	1.40118	-6.58538
Bio	Amphibians	Eleutherodactylus							3.7					0.0031487	1.30833	-5.76077
Bio	Amphibians	Ensatina							5.3					0.0019822	1.66771	-6.22355
Bio	Amphibians	Eurycea							1.14					0.00042864	0.131028	-7.75489
Bio	Amphibians	Eurycea							1.57					0.00061701	0.451076	-7.39063
Bio	Amphibians	Eurycea							0.71					0.00018957	-0.34249	-8.57075
Bio	Amphibians	Eurycea							0.154					7.3304e-05	-1.8708	-9.5209
Bio	Amphibians	Eurycea							0.243					0.00014337	-1.41469	-8.85008
Bio	Amphibians	Eurycea							0.196					9.7804e-05	-1.62964	-9.23255
Bio	Amphibians	Gastrophryne							1.9					0.000817	0.641854	-7.10987
Bio	Amphibians	Geotrypetes							1.93					0.00059058	0.65752	-7.43441
Bio	Amphibians	Gyrinophilus							14.44					0.00395656	2.67	-5.53238
Bio	Amphibians	Gyrinophilus							12.4					0.0022072	2.5177	-6.11603
Bio	Amphibians	Hydromantes							3.23					0.00152133	1.17248	-6.48817
Bio	Amphibians	Hyla							7.78					0.0227332	2.05156	-3.78393
Bio	Amphibians	Hyla							3.37					0.00248032	1.21491	-5.99937
Bio	Amphibians	Hyla							3.9					0.0027027	1.36098	-5.9135
Bio	Amphibians	Hyla							4.5					0.0025515	1.50408	-5.97107
Bio	Amphibians	Hyla							9.9					0.0063756	2.29253	-5.05528
Bio	Amphibians	Hyla							1.15					0.0010442	0.139762	-6.8645
Bio	Amphibians	Hyla							13.9					0.0053376	2.63189	-5.23298
Bio	Amphibians	Hyla							41.4					0.0218592	3.72328	-3.82313
Bio	Amphibians	Hyla							2.27					0.00067873	0.81978	-7.29529
Bio	Amphibians	Hyla							2.2					0.0017226	0.788457	-6.36392
Bio	Amphibians	Hyla							8.62					0.00600814	2.15409	-5.11464
Bio	Amphibians	Hyperolius							1					0.000555	0	-7.49654
Bio	Amphibians	Hyperolius							1					0.000632	0	-7.36662
Bio	Amphibians	Hyperolius							1					0.00056	0	-7.48757
Bio	Amphibians	Hyperolius							0.9					0.0006984	-0.105361	-7.26672
Bio	Amphibians	Kaloula							30.7					0.0065698	3.42426	-5.02527
Bio	Amphibians	Kassina							3.02					0.00188146	1.10526	-6.27571
Bio	Amphibians	Kassina							6.25					0.00263125	1.83258	-5.9403
Bio	Amphibians	Lepidobatrachus							88.5					0.0477015	4.483	-3.04279
Bio	Amphibians	Leptodactylus							5.1					0.0032589	1.62924	-5.72637
Bio	Amphibians	Microhyla							3.5					0.0028385	1.25276	-5.86448
Bio	Amphibians	Molga							17.5					0.02541	2.8622	-3.67261
Bio	Amphibians	Necturus							125					0.01375	4.82831	-4.28672
Bio	Amphibians	Notophthalmus							3					0.001116	1.09861	-6.798
Bio	Amphibians	Occidozyga							9.3					0.0027063	2.23001	-5.91217
Bio	Amphibians	Odontophrynus							15.24					0.00452628	2.72392	-5.39785
Bio	Amphibians	Osteopilus							5					0.00273	1.60944	-5.90345
Bio	Amphibians	Phyllomedusa							17.5					0.0092575	2.8622	-4.68232
Bio	Amphibians	Physalaemus							2.9					0.001885	1.06471	-6.27383
Bio	Amphibians	Plethodon							0.6					0.0001698	-0.510826	-8.68089
Bio	Amphibians	Plethodon							0.69					0.00013248	-0.371064	-8.92908
Bio	Amphibians	Plethodon							5.01					0.00137775	1.61144	-6.5873
Bio	Amphibians	Plethodon							3.1					0.0007254	1.1314	-7.22879
Bio	Amphibians	Plethodon							2.47					0.00083733	0.904218	-7.08529
Bio	Amphibians	Plethodon							3.25					0.00130975	1.17865	-6.63792
Bio	Amphibians	Pseudacris							1					0.0009	0	-7.01312
Bio	Amphibians	Pseudacris							0.94					0.0003807	-0.0618754	-7.8735
Bio	Amphibians	Pseudobranchus							2.19					0.00061977	0.783902	-7.38616
Bio	Amphibians	Pseudoeurycea							24.45					0.00398535	3.19663	-5.52513
Bio	Amphibians	Pseudoeurycea							3.33					0.0080586	1.20297	-4.82102
Bio	Amphibians	Pseudoeurycea							1.45					0.00043645	0.371564	-7.73684
Bio	Amphibians	Pseudoeurycea							2.23					0.00056196	0.802002	-7.48408
Bio	Amphibians	Pseudoeurycea							2.88					0.00104256	1.05779	-6.86608
Bio	Amphibians	Pseudoeurycea							3.78					0.00097902	1.32972	-6.92896
Bio	Amphibians	Pseudoeurycea							2.46					0.00068388	0.900161	-7.28773
Bio	Amphibians	Pseudoeurycea							1.86					0.00048174	0.620576	-7.63811
Bio	Amphibians	Pseudoeurycea							6.66					0.00145854	1.89612	-6.53032
Bio	Amphibians	Pseudotriton							10.81					0.00184851	2.38047	-6.29338
Bio	Amphibians	Pternohyla							15.1					0.0040015	2.71469	-5.52109
Bio	Amphibians	Pyxicephalus							562.3					0.118083	6.33204	-2.13637
Bio	Amphibians	Rana							17					0.011458	2.83321	-4.46907
Bio	Amphibians	Rana							563					0.295012	6.33328	-1.22074
Bio	Amphibians	Rana							70					0.02842	4.2485	-3.56066
Bio	Amphibians	Rana							88.7					0.0243038	4.48526	-3.71712
Bio	Amphibians	Rana							20.45					0.00844585	3.01798	-4.77408
Bio	Amphibians	Rana							262					0.035894	5.56834	-3.32719
Bio	Amphibians	Rana							4.1					0.002173	1.41099	-6.13165
Bio	Amphibians	Rana							32.5					0.015015	3.48124	-4.19871
Bio	Amphibians	Rana							0.294					0.000872592	-1.22418	-7.04404
Bio	Amphibians	Rana							19					0.002185	2.94444	-6.12614
Bio	Amphibians	Rana							15.2					0.0016416	2.7213	-6.41208
Bio	Amphibians	Rana							51.9					0.0484746	3.94932	-3.02672
Bio	Amphibians	Rana							34.2					0.0106362	3.53223	-4.54349
Bio	Amphibians	Rana							13.5					0.0029295	2.60269	-5.83292
Bio	Amphibians	Rana							2.6					0.0014222	0.955511	-6.55555
Bio	Amphibians	Rana							36					0.026928	3.58352	-3.61459
Bio	Amphibians	Rana							34.8					0.0089088	3.54962	-4.72072
Bio	Amphibians	Rana							35					0.009275	3.55535	-4.68043
Bio	Amphibians	Rana							6					0.0036	1.79176	-5.62682
Bio	Amphibians	Rana							39					0.003432	3.66356	-5.67461
Bio	Amphibians	Rana							7					0.003794	1.94591	-5.57433
Bio	Amphibians	Rhyacotriton							2.6					0.0030628	0.955511	-5.78843
Bio	Amphibians	Salamandra							28.32					0.033899	3.34357	-3.38437
Bio	Amphibians	Salamandra							75					0.012825	4.31749	-4.35636
Bio	Amphibians	Scaphiopus							13.3					0.0227164	2.58776	-3.78467
Bio	Amphibians	Scaphiopus							24.6					0.0138744	3.20275	-4.27771
Bio	Amphibians	Scaphiopus							12.74					0.00875238	2.54475	-4.73843
Bio	Amphibians	Scaphiopus							14					0.014392	2.63906	-4.24108
Bio	Amphibians	Siren							13.7					0.0025071	2.6174	-5.98863
Bio	Amphibians	Siren							269					0.016947	5.59471	-4.07766
Bio	Amphibians	Smilisca							23.7					0.019434	3.16548	-3.94073
Bio	Amphibians	Taricha							6.56					0.00197456	1.88099	-6.22741
Bio	Amphibians	Taricha							10.83					0.0036822	2.38232	-5.60424
Bio	Amphibians	Taricha							9.87					0.00161868	2.2895	-6.42614
Bio	Amphibians	Telmatobius							122.3					0.0313088	4.80648	-3.46386
Bio	Amphibians	Telmatobius							18.4					0.0167992	2.91235	-4.08642
Bio	Amphibians	Thorius							0.31					9.796e-05	-1.17118	-9.23095
Bio	Amphibians	Triturus							7					0.007035	1.94591	-4.95686
Bio	Amphibians	Triturus							8.75					0.00903875	2.16905	-4.70623
Bio	Amphibians	Typhlonectes							30.62					0.00802244	3.42165	-4.82551
Bio	Amphibians	Xenopus							139					0.031553	4.93447	-3.45609
Bio	Amphibians	Xenopus							24					0.026304	3.17805	-3.63803
Bio	Reptiles	Acabthodactylus							7.8					0.0034086	2.05412	-5.68145
Bio	Reptiles	Acanthodactylus							9					0.007173	2.19722	-4.93743
Bio	Reptiles	Acanthodactylus							3.8					0.002812	1.335	-5.87386
Bio	Reptiles	Acanthodactylus							9.7					0.009894	2.27213	-4.61583
Bio	Reptiles	Acanthodactylus							14.5					0.0073225	2.67415	-4.9168
Bio	Reptiles	Acanthodactylus							10.9					0.0044363	2.38876	-5.41793
Bio	Reptiles	Acanthodactylus							6.6					0.0044286	1.88707	-5.41967
Bio	Reptiles	Acanthophis							105.5					0.0176185	4.65871	-4.03881
Bio	Reptiles	Acontias							7.3					0.0018469	1.98787	-6.29425
Bio	Reptiles	Acrantophis							2548.5					0.168201	7.84326	-1.7826
Bio	Reptiles	Acrochordus							1047.7					0.0880068	6.95435	-2.43034
Bio	Reptiles	Aligator							1287					0.151866	7.16007	-1.88476
Bio	Reptiles	Amblyrhynchus							747.5					0.151743	6.61673	-1.88557
Bio	Reptiles	Amphibolurus							373					0.099591	5.92158	-2.30668
Bio	Reptiles	Amphibolurus							24.65					0.00865215	3.20478	-4.74995
Bio	Reptiles	Anarbylus							9.48					0.0038868	2.24918	-5.55017
Bio	Reptiles	Anguis							12.067					0.002522	2.49047	-5.9827
Bio	Reptiles	Anniella							4.8466					0.00175932	1.57828	-6.34283
Bio	Reptiles	Anolis							4.3					0.0044333	1.45862	-5.41861
Bio	Reptiles	Anolis							12					0.003624	2.48491	-5.62018
Bio	Reptiles	Anolis							4.5					0.0030105	1.50408	-5.80565
Bio	Reptiles	Anolis							1.5					0.001041	0.405465	-6.86757
Bio	Reptiles	Antaresia							331.7					0.0703204	5.80423	-2.65469
Bio	Reptiles	Antaresia							349.9					0.0710297	5.85765	-2.64466
Bio	Reptiles	Aspidites							1027.5					0.229132	6.93488	-1.47345
Bio	Reptiles	Blanus							2.4					0.0015024	0.875469	-6.50069
Bio	Reptiles	Boa							7815.5					0.453299	8.96386	-0.791203
Bio	Reptiles	Bunopus							2.5					0.005825	0.916291	-5.1456
Bio	Reptiles	Candoia							521.9					0.0334016	6.25748	-3.39915
Bio	Reptiles	Chalcides							22.06					0.00564736	3.09377	-5.17657
Bio	Reptiles	Chelydra							3473					0.250056	8.15277	-1.38607
Bio	Reptiles	Chironius							61					0.017995	4.11087	-4.01766
Bio	Reptiles	Cnemidophorus							85					0.022695	4.44265	-3.78561
Bio	Reptiles	Cnemidophorus							18					0.008964	2.89037	-4.71454
Bio	Reptiles	Coleonyx							3.43					0.00279202	1.23256	-5.88099
Bio	Reptiles	Coluber							262					0.038252	5.56834	-3.26356
Bio	Reptiles	Corallus							556					0.042812	6.32077	-3.15094
Bio	Reptiles	Corallus							802					0.066566	6.68711	-2.70956
Bio	Reptiles	Cosymbotus							3.5					0.0016275	1.25276	-6.42071
Bio	Reptiles	Crotalus							301					0.043946	5.70711	-3.12479
Bio	Reptiles	Crotaphytus							30					0.01602	3.4012	-4.13392
Bio	Reptiles	Ctenotus							2.8					0.001736	1.02962	-6.35617
Bio	Reptiles	Cyclagras							2680					0.74504	7.89357	-0.294317
Bio	Reptiles	Diadophis							4.4					0.0020636	1.4816	-6.1833
Bio	Reptiles	Diplometopon							6.34					0.00220632	1.84688	-6.11643
Bio	Reptiles	Dipsas							22					0.006864	3.09104	-4.98146
Bio	Reptiles	Dipsosaurus							40.36					0.00940388	3.69784	-4.66663
Bio	Reptiles	Egernia							261					0.076995	5.56452	-2.56401
Bio	Reptiles	Elaphe							800					0.5024	6.68461	-0.688359
Bio	Reptiles	Epicrates							416					0.043264	6.03069	-3.14043
Bio	Reptiles	Eryx							85.85					0.0109888	4.4526	-4.51088
Bio	Reptiles	Eumeces							7					0.005971	1.94591	-5.12084
Bio	Reptiles	Eumeces							9.6					0.0052224	2.26176	-5.2548
Bio	Reptiles	Eumeces							30					0.01302	3.4012	-4.34127
Bio	Reptiles	Eunectes							1130					0.20679	7.02997	-1.57605
Bio	Reptiles	Eunectes							14400					1.872	9.57498	0.627007
Bio	Reptiles	Garthia							0.805					0.000427455	-0.216913	-7.75766
Bio	Reptiles	Gekko							61.5					0.0210945	4.11904	-3.85874
Bio	Reptiles	Gerrhonotus							29					0.014326	3.3673	-4.24568
Bio	Reptiles	Gonotodes							1.8					0.0007434	0.587787	-7.20428
Bio	Reptiles	Helicops							196					0.038416	5.27811	-3.25928
Bio	Reptiles	Hemidactylus							2					0.000976	0.693147	-6.93205
Bio	Reptiles	Iguana							795					0.22737	6.67834	-1.48118
Bio	Reptiles	Klauberina							19					0.000855	2.94444	-7.06441
Bio	Reptiles	Lacerta							8.4					0.0093156	2.12823	-4.67606
Bio	Reptiles	Lacerta							9					0.004248	2.19722	-5.46131
Bio	Reptiles	Lacerta							71					0.014058	4.26268	-4.26456
Bio	Reptiles	Lacerta							31					0.007254	3.43399	-4.9262
Bio	Reptiles	Lacerta							3.95					0.00332985	1.37372	-5.70483
Bio	Reptiles	Lampropeltis							1217					0.174031	7.10414	-1.74852
Bio	Reptiles	Lampropeltis							401					0.107067	5.99396	-2.2343
Bio	Reptiles	Leimadophis							42					0.014574	3.73767	-4.22852
Bio	Reptiles	Lepidophyma							5					0.00183	1.60944	-6.30344
Bio	Reptiles	Lepidophyma							25					0.006225	3.21888	-5.07918
Bio	Reptiles	Liasis							1306.9					0.101938	7.17541	-2.28339
Bio	Reptiles	Liasis							3000.7					0.273064	8.0066	-1.29805
Bio	Reptiles	Lichanura							314					0.065312	5.74939	-2.72858
Bio	Reptiles	Lichanura							182					0.020748	5.20401	-3.87531
Bio	Reptiles	Masticodryas							735					0.274155	6.59987	-1.29406
Bio	Reptiles	Masticophis							262					0.507232	5.56834	-0.678787
Bio	Reptiles	Morelia							2173.5					0.199962	7.68409	-1.60963
Bio	Reptiles	Natrix							22.5					0.004815	3.11352	-5.33602
Bio	Reptiles	Natrix							82.5					0.0108075	4.4128	-4.52751
Bio	Reptiles	Nerodia							238					0.080444	5.47227	-2.52019
Bio	Reptiles	Ophisaurus							32.185					0.00688759	3.4715	-4.97803
Bio	Reptiles	Oxyrhopus							98					0.029694	4.58497	-3.51681
Bio	Reptiles	Pelamis							116					0.024708	4.75359	-3.70063
Bio	Reptiles	Philodryas							176					0.059664	5.17048	-2.81903
Bio	Reptiles	Philodryas							388					0.171496	5.96101	-1.7632
Bio	Reptiles	Philodryas							135					0.040905	4.90527	-3.1965
Bio	Reptiles	Phrynosoma							35					0.01323	3.55535	-4.32527
Bio	Reptiles	Phrynosoma							28					0.010892	3.3322	-4.51973
Bio	Reptiles	Phrynosoma							16					0.008384	2.77259	-4.78143
Bio	Reptiles	Physignathus							504					0.134568	6.22258	-2.00569
Bio	Reptiles	Pituophis							548					0.090968	6.30628	-2.39725
Bio	Reptiles	Pitupophis							548					0.077816	6.30628	-2.55341
Bio	Reptiles	Podarcis							3.43					0.00145089	1.23256	-6.53558
Bio	Reptiles	Podarcis							7.4					0.0046916	2.00148	-5.36198
Bio	Reptiles	Podarcis							5.5					0.005346	1.70475	-5.23141
Bio	Reptiles	Psammodromus							5.2					0.0055484	1.64866	-5.19425
Bio	Reptiles	Pseudemys							305					0.0244	5.72031	-3.71317
[truncated: 640 more rows]

## Sheet: Variables
Variable	Description	Unit of measure
Class	Dichotomous variable to distinguish between biological organisms (Bio) and "super" organisms (Nobio)	-
Type	Categorial variable to distinguish between World, USA, Japan and different taxa	-
Unit	Categorial variable to distinguish between World, USA, Japan and different species	-
Year	Year	-
ExoM	Stock of exosomatic mass. Mass not from biological organisms. Only relevant for "super" organisms	Pg
Population	Number of people in World, USA and Japan (millions)	Millions
Averageheightcms	Average height. Only relevant for "super" organisms	cms
Averageweightkg	Average weight. Only relevant for "super" organisms	kg
EndoM	Stock of endosomatic mass. Mass from biological organisms (humans). Only relevant for "super" organisms.	Pg
TM	Total mass stock. Sum of ExoM and EndoM for "super"organisms, and endosomatic mass for biological organisms	g
ExoE	Yearly flow of exosomatic energy. Energy use not through biological organisms. Only relevant for "super" organisms	EJ
EndoE	Yearly flow of endosomatic energy. Energy use through biological organisms (humans). Only relevant for "super" organisms	EJ
TE	Total yearly energy use. Sum of ExoE and EndoE for "super"organisms, and endosomatic energy use for biological organisms	kJ
TP	Total power	W
lTM	Natural logarithm of total mass stock	log(g)
lTP	Natural logarithm of total power	log(W)
