# Supplementary material for: On the rules of life and Kleiber's law: the macroscopic relationship between materials and energy
Source: Heliyon. 2022 Jun 6;8(6):e09647. doi: 10.1016/j.heliyon.2022.e09647 (PMC9193873; doi:10.1016/j.heliyon.2022.e09647)
Supplement: Code3Dmap [file mmc4.zip › hly_00009647_Code3Dmap_mmc4.R]

library(car)
library(rgl)
library("readxl")
library(plotly)

my_data <- read_excel("Data3Dmap.xlsx",sheet = 1)

kWperson <- my_data$kWperson
Pop <- my_data$Population
Gt <- my_data$Gt
Set=factor(my_data$Set,labels=c("Pred","Inicio","Gran","Milenio","Proy"))

#Option 1

scatter3d(z = kWperson, y = Gt, x = Pop, groups = Set, axis.scales=TRUE,
          point.col = "yellow", grid = TRUE, sphere.size=4, radius=1, surface=FALSE,
          axis.col = c("black", "black", "black"), fit="smooth",
          surface.alpha=0.1,
          xlab = "",
          ylab = "", 
          zlab = "",
          fill=TRUE,
          surface.col=c("green", "black", "blue", "gold", "red"))
